# Supplementary material for: N-[(1,3-Benzodioxol-5-yl)meth­yl]benzene­sulfonamide: an analogue of capsaicin
Source: Acta Crystallogr Sect E Struct Rep Online. 2013 Oct 23;69(Pt 11):o1700. doi: 10.1107/S1600536813028481 (PMC3884350; doi:10.1107/S1600536813028481)
Supplement: Supplementary file 1 [file e-69-o1700-sup1.cif]

##############################################################################
#                                                                            #
# This CIF contains the data in a paper accepted for publication in          #
# Acta Crystallographica Section E. It conforms to the requirements of       #
# Notes for Authors for Acta Crystallographica Section E, and has been       #
# peer reviewed under the auspices of the IUCr Commission on Journals.       #
#                                                                            #
# Full details of the Crystallographic Information File format               #
# are given in the paper "The Crystallographic Information File (CIF):       #
# a New Standard Archive File for Crystallography" by S. R. Hall, F. H.      #
# Allen and I. D. Brown [Acta Cryst. (1991), A47, 655-685].                  #
#                                                                            #
# The current version of the core CIF dictionary is obtainable from          #
# ftp://ftp.iucr.org/pub/cif_core.dic.                                       #
#                                                                            #
# Software is freely available for graphical display of the structure(s)     #
# in this CIF. For information consult the CIF software page                 #
# http://www.iucr.org/resources/cif/software.                                #
#                                                                            #
# This file may be used for bona fide research purposes within the           #
# scientific community so long as proper attribution is given to the journal # 
# article from which it was obtained.                                        #
#                                                                            #
##############################################################################
data_global
_audit_creation_method     SHELXL-97
_journal_date_recd_electronic     2013-10-14
_journal_date_accepted     2013-10-16
_journal_name_full     'Acta Crystallographica, Section E'
_journal_year     2013
_journal_volume     69
_journal_issue     11
_journal_page_first     o1700
_journal_page_last     o1700
_journal_paper_category     QO
_journal_paper_doi     10.1107/S1600536813028481
_journal_coeditor_code     TK5268
_publ_contact_author_name     'Stella Hernandez Maganhi'
_publ_contact_author_address
;
    Departmento de F\'isica,
    Universidade Federal de S\~ao Carlos,
    C.P. 676,
    13565-905 S\~o Carlos, SP,
    Brazil
;
_publ_contact_author_email     stellamaganhi@gmail.com
_publ_contact_author_fax     ' 55 16 33518350 '
_publ_contact_author_phone     ' 55 16 33518064 '
_publ_section_title
;
<i>N</i>-[(1,3-Benzodioxol-5-yl)methyl]benzenesulfonamide: an analogue of
capsaicin
;
loop_
    _publ_author_name
    _publ_author_address
    'Maganhi, Stella H.'
;
Department of Physics,
Universidade Federal de S\~ao Carlos,
13565-905 S\~ao Carlos
SP
Brazil
;
    'Tavares, Maur\'icio T.'
;
Department of Pharmacy,
Universidade de S\~ao Paulo
05508-000 S\~ao Paulo
SP
Brazil
;
    'Dami\~ao, Mariana C. F. C. B.'
;
Department of Pharmacy,
Universidade de S\~ao Paulo
05508-000 S\~ao Paulo
SP
Brazil
;
    'Parise Filho, Roberto'
;
Department of Pharmacy,
Universidade de S\~ao Paulo
05508-000 S\~ao Paulo
SP
Brazil
;
data_I
_database_code_depnum_ccdc_archive     'CCDC 966841'
_chemical_name_systematic
;
<i>N</i>-[(1,3-Benzodioxol-5-yl)methyl]benzenesulfonamide
;
_chemical_name_common     ?
_chemical_formula_moiety     'C14 H13 N O4 S'
_chemical_formula_sum     'C14 H13 N O4 S'
_chemical_formula_iupac     'C14 H13 N O4 S'
_chemical_formula_weight     291.32
_chemical_melting_point_gt     350.1
_chemical_melting_point_lt     350.6
_symmetry_cell_setting     orthorhombic
_symmetry_space_group_name_H-M     'P b c a'
_symmetry_space_group_name_Hall     '-P 2ac 2ab'
loop_
    _symmetry_equiv_pos_as_xyz
    'x, y, z'
    '-x+1/2, -y, z+1/2'
    'x+1/2, -y+1/2, -z'
    '-x, y+1/2, -z+1/2'
    '-x, -y, -z'
    'x-1/2, y, -z-1/2'
    '-x-1/2, y-1/2, z'
    'x, -y-1/2, z-1/2'
_cell_length_a     18.0158(4)
_cell_length_b     5.93460(10)
_cell_length_c     25.5480(8)
_cell_angle_alpha     90.00
_cell_angle_beta     90.00
_cell_angle_gamma     90.00
_cell_volume     2731.51(11)
_cell_formula_units_Z     8
_cell_measurement_reflns_used     3351
_cell_measurement_theta_min     1.38
_cell_measurement_theta_max     27.11
_cell_measurement_temperature     290(2)
_exptl_crystal_description     irregular
_exptl_crystal_colour     colourless
_exptl_crystal_size_max     0.25
_exptl_crystal_size_mid     0.22
_exptl_crystal_size_min     0.20
_exptl_crystal_density_diffrn     1.417
_exptl_crystal_density_meas     ?
_exptl_crystal_density_method     'not measured'
_exptl_crystal_F_000     1216
_exptl_absorpt_coefficient_mu     0.249
_exptl_absorpt_correction_type     multi-scan
_exptl_absorpt_process_details     '(SADABS; Sheldrick, 1996)'
_exptl_absorpt_correction_T_min     0.930
_exptl_absorpt_correction_T_max     0.948
_exptl_special_details
;
;
_diffrn_ambient_temperature     290(2)
_diffrn_radiation_type     MoK\a
_diffrn_radiation_wavelength     0.71073
_diffrn_radiation_source     'fine-focus sealed tube'
_diffrn_radiation_monochromator     graphite
_diffrn_measurement_device_type
                          'Nonius KappaCCD with Bruker APEXII CCD area detector'
_diffrn_measurement_method     '\f and \w'
_diffrn_detector_area_resol_mean     ?
_diffrn_reflns_number     2652
_diffrn_reflns_av_R_equivalents     0.0000
_diffrn_reflns_av_sigmaI/netI     0.0360
_diffrn_reflns_theta_min     1.59
_diffrn_reflns_theta_max     26.00
_diffrn_reflns_theta_full     26.00
_diffrn_measured_fraction_theta_max     0.984
_diffrn_measured_fraction_theta_full     0.984
_diffrn_reflns_limit_h_min     0
_diffrn_reflns_limit_h_max     22
_diffrn_reflns_limit_k_min     0
_diffrn_reflns_limit_k_max     7
_diffrn_reflns_limit_l_min     -31
_diffrn_reflns_limit_l_max     0
_diffrn_standards_number     ?
_diffrn_standards_interval_count     ?
_diffrn_standards_interval_time     ?
_diffrn_standards_decay_%     ?
_refine_special_details
;
Refinement of <i>F</i>^2^ against ALL reflections. The weighted <i>R</i>-factor
<i>wR</i> and goodness of fit <i>S</i> are based on <i>F</i>^2^, conventional
<i>R</i>-factors <i>R</i> are based on <i>F</i>, with <i>F</i> set to zero for
negative <i>F</i>^2^. The threshold expression of <i>F</i>^2^ >
2\s(<i>F</i>^2^) is used only for calculating <i>R</i>-factors(gt) <i>etc</i>.
and is not relevant to the choice of reflections for refinement.
<i>R</i>-factors based on <i>F</i>^2^ are statistically about twice as large
as those based on <i>F</i>, and <i>R</i>- factors based on ALL data will be
even larger.
;
_reflns_number_total     2652
_reflns_number_gt     1860
_reflns_threshold_expression     I>2\s(I)
_refine_ls_structure_factor_coef     Fsqd
_refine_ls_matrix_type     full
_refine_ls_R_factor_all     0.0774
_refine_ls_R_factor_gt     0.0512
_refine_ls_wR_factor_gt     0.1322
_refine_ls_wR_factor_ref     0.1492
_refine_ls_goodness_of_fit_ref     1.040
_refine_ls_restrained_S_all     1.040
_refine_ls_number_reflns     2652
_refine_ls_number_parameters     181
_refine_ls_number_restraints     0
_refine_ls_hydrogen_treatment     constr
_refine_ls_weighting_scheme     calc
_refine_ls_weighting_details
         'calc w=1/[\s^2^(Fo^2^)+(0.0843P)^2^+0.6245P] where P=(Fo^2^+2Fc^2^)/3'
_atom_sites_solution_hydrogens     geom
_atom_sites_solution_primary     direct
_atom_sites_solution_secondary     difmap
_refine_ls_shift/su_max     0.000
_refine_ls_shift/su_mean     0.000
_refine_diff_density_max     0.257
_refine_diff_density_min     -0.288
_refine_ls_extinction_method     none
_refine_ls_extinction_coef     ?
loop_
    _atom_type_symbol
    _atom_type_description
    _atom_type_scat_dispersion_real
    _atom_type_scat_dispersion_imag
    _atom_type_scat_source
    'C' 'C' 0.0033 0.0016
                         'International Tables Vol C Tables 4.2.6.8 and 6.1.1.4'
    'H' 'H' 0.0000 0.0000
                         'International Tables Vol C Tables 4.2.6.8 and 6.1.1.4'
    'O' 'O' 0.0106 0.0060
                         'International Tables Vol C Tables 4.2.6.8 and 6.1.1.4'
    'N' 'N' 0.0061 0.0033
                         'International Tables Vol C Tables 4.2.6.8 and 6.1.1.4'
    'S' 'S' 0.1246 0.1234
                         'International Tables Vol C Tables 4.2.6.8 and 6.1.1.4'
_computing_data_collection     'COLLECT (Nonius, 1999)'
_computing_cell_refinement     'SCALEPACK (Otwinowski & Minor, 1997)'
_computing_data_reduction     'DENZO (Otwinowski & Minor, 1997) and SCALEPACK'
_computing_structure_solution     'SIR97 (Altomare <i>et al.</i>, 1999)'
_computing_structure_refinement     'SHELXL97 (Sheldrick, 2008)'
_computing_molecular_graphics     'ORTEP-3 for Windows (Farrugia, 2012)'
_computing_publication_material
                     'MarvinSketch (ChemAxon, 2010) and publCIF (Westrip, 2010)'
loop_
    _atom_site_type_symbol
    _atom_site_label
    _atom_site_fract_x
    _atom_site_fract_y
    _atom_site_fract_z
    _atom_site_U_iso_or_equiv
    _atom_site_adp_type
    _atom_site_calc_flag
    _atom_site_refinement_flags
    _atom_site_occupancy
    _atom_site_symmetry_multiplicity
    _atom_site_disorder_assembly
    _atom_site_disorder_group
    C C1 0.14422(14) 0.0794(4) 0.26877(9) 0.0610(6) Uani d . 1 1 . .
    H H1A 0.1939 0.1190 0.2574 0.073 Uiso calc R 1 1 . .
    H H1B 0.1283 -0.0507 0.2487 0.073 Uiso calc R 1 1 . .
    C C2 0.14588(11) 0.0187(4) 0.32636(9) 0.0493(5) Uani d . 1 1 . .
    C C3 0.17158(12) -0.1926(4) 0.34057(10) 0.0561(6) Uani d . 1 1 . .
    H H3 0.1836 -0.2958 0.3145 0.067 Uiso calc R 1 1 . .
    C C4 0.17986(13) -0.2546(4) 0.39256(10) 0.0596(6) Uani d . 1 1 . .
    H H4 0.1975 -0.3962 0.4019 0.071 Uiso calc R 1 1 . .
    C C5 0.16096(13) -0.0985(4) 0.42922(9) 0.0550(6) Uani d . 1 1 . .
    C C6 0.13417(14) 0.1100(4) 0.41568(9) 0.0559(6) Uani d . 1 1 . .
    C C7 0.12552(13) 0.1742(4) 0.36469(8) 0.0547(6) Uani d . 1 1 . .
    H H7 0.1069 0.3154 0.3559 0.066 Uiso calc R 1 1 . .
    C C8 0.1485(2) 0.1023(6) 0.50195(12) 0.0966(11) Uani d . 1 1 . .
    H H8A 0.1936 0.1721 0.5148 0.116 Uiso calc R 1 1 . .
    H H8B 0.1132 0.0948 0.5306 0.116 Uiso calc R 1 1 . .
    C C9 0.09760(11) 0.2425(4) 0.15195(8) 0.0492(5) Uani d . 1 1 . .
    C C10 0.02961(13) 0.2300(4) 0.12712(10) 0.0625(6) Uani d . 1 1 . .
    H H10 -0.0093 0.3224 0.1377 0.075 Uiso calc R 1 1 . .
    C C11 0.01987(15) 0.0799(5) 0.08658(11) 0.0748(8) Uani d . 1 1 . .
    H H11 -0.0258 0.0719 0.0697 0.090 Uiso calc R 1 1 . .
    C C12 0.07628(17) -0.0566(5) 0.07097(11) 0.0805(8) Uani d . 1 1 . .
    H H12 0.0689 -0.1577 0.0436 0.097 Uiso calc R 1 1 . .
    C C13 0.14451(16) -0.0459(5) 0.09547(11) 0.0806(9) Uani d . 1 1 . .
    H H13 0.1830 -0.1390 0.0845 0.097 Uiso calc R 1 1 . .
    C C14 0.15560(13) 0.1045(5) 0.13662(10) 0.0647(7) Uani d . 1 1 . .
    H H14 0.2013 0.1120 0.1535 0.078 Uiso calc R 1 1 . .
    O O1 0.18306(9) 0.4975(3) 0.20769(7) 0.0703(5) Uani d . 1 1 . .
    O O2 0.04895(10) 0.5823(3) 0.20637(6) 0.0654(5) Uani d . 1 1 . .
    O O3 0.16399(11) -0.1167(3) 0.48341(7) 0.0764(6) Uani d . 1 1 . .
    O O4 0.11841(13) 0.2327(3) 0.46019(6) 0.0841(6) Uani d . 1 1 . .
    N N1 0.09406(10) 0.2681(3) 0.25825(7) 0.0558(5) Uani d . 1 1 . .
    H H1N 0.0405 0.2323 0.2630 0.067 Uiso d R 1 1 . .
    S S1 0.10836(3) 0.42069(10) 0.20672(2) 0.0518(2) Uani d . 1 1 . .
loop_
    _atom_site_aniso_label
    _atom_site_aniso_U_11
    _atom_site_aniso_U_22
    _atom_site_aniso_U_33
    _atom_site_aniso_U_12
    _atom_site_aniso_U_13
    _atom_site_aniso_U_23
    C1 0.0711(16) 0.0610(14) 0.0509(14) 0.0106(12) 0.0004(11) -0.0038(11)
    C2 0.0490(12) 0.0500(13) 0.0487(13) -0.0012(10) 0.0018(9) -0.0018(10)
    C3 0.0558(13) 0.0492(14) 0.0632(15) 0.0037(10) 0.0044(11) -0.0060(11)
    C4 0.0576(14) 0.0483(12) 0.0728(17) 0.0033(11) -0.0017(12) 0.0047(11)
    C5 0.0579(13) 0.0551(13) 0.0519(13) -0.0040(10) -0.0008(10) 0.0085(11)
    C6 0.0698(15) 0.0511(13) 0.0467(13) 0.0008(11) 0.0029(11) -0.0035(10)
    C7 0.0679(14) 0.0463(12) 0.0497(13) 0.0031(11) 0.0018(11) 0.0017(10)
    C8 0.156(3) 0.084(2) 0.0500(16) 0.010(2) -0.0048(18) 0.0069(15)
    C9 0.0487(12) 0.0559(12) 0.0431(12) 0.0012(10) 0.0049(9) 0.0026(9)
    C10 0.0515(13) 0.0768(16) 0.0592(14) 0.0030(12) 0.0026(11) -0.0098(12)
    C11 0.0678(17) 0.0909(19) 0.0657(17) -0.0066(14) -0.0029(13) -0.0167(15)
    C12 0.099(2) 0.0810(18) 0.0619(17) 0.0034(17) -0.0010(15) -0.0185(14)
    C13 0.091(2) 0.089(2) 0.0620(17) 0.0302(17) 0.0082(15) -0.0123(15)
    C14 0.0592(14) 0.0821(17) 0.0526(14) 0.0156(12) -0.0001(11) -0.0023(12)
    O1 0.0522(10) 0.0763(12) 0.0823(13) -0.0131(9) 0.0035(8) -0.0066(9)
    O2 0.0653(11) 0.0623(11) 0.0686(11) 0.0126(8) 0.0045(8) -0.0066(8)
    O3 0.1040(14) 0.0704(12) 0.0548(11) 0.0079(10) -0.0014(9) 0.0142(8)
    O4 0.1363(18) 0.0690(12) 0.0471(10) 0.0244(11) -0.0015(10) -0.0023(9)
    N1 0.0522(11) 0.0670(12) 0.0482(11) 0.0010(9) 0.0026(8) 0.0001(9)
    S1 0.0522(4) 0.0525(4) 0.0507(4) -0.0022(2) 0.0016(2) -0.0017(2)
_geom_special_details
;
All s.u.'s (except the s.u. in the dihedral angle between two l.s. planes) are
estimated using the full covariance matrix. The cell s.u.'s are taken into
account individually in the estimation of s.u.'s in distances, angles and
torsion angles; correlations between s.u.'s in cell parameters are only used
when they are defined by crystal symmetry. An approximate (isotropic)
treatment of cell s.u.'s is used for estimating s.u.'s involving l.s. planes.
;
loop_
    _geom_bond_atom_site_label_1
    _geom_bond_atom_site_label_2
    _geom_bond_site_symmetry_2
    _geom_bond_distance
    _geom_bond_publ_flag
    C1 N1 . 1.464(3) ?
    C1 C2 . 1.515(3) ?
    C1 H1A . 0.9700 ?
    C1 H1B . 0.9700 ?
    C2 C3 . 1.385(3) ?
    C2 C7 . 1.395(3) ?
    C3 C4 . 1.386(3) ?
    C3 H3 . 0.9300 ?
    C4 C5 . 1.361(3) ?
    C4 H4 . 0.9300 ?
    C5 C6 . 1.372(3) ?
    C5 O3 . 1.390(3) ?
    C6 C7 . 1.366(3) ?
    C6 O4 . 1.380(3) ?
    C7 H7 . 0.9300 ?
    C8 O3 . 1.411(4) ?
    C8 O4 . 1.425(3) ?
    C8 H8A . 0.9700 ?
    C8 H8B . 0.9700 ?
    C9 C10 . 1.382(3) ?
    C9 C14 . 1.384(3) ?
    C9 S1 . 1.765(2) ?
    C10 C11 . 1.377(3) ?
    C10 H10 . 0.9300 ?
    C11 C12 . 1.360(4) ?
    C11 H11 . 0.9300 ?
    C12 C13 . 1.381(4) ?
    C12 H12 . 0.9300 ?
    C13 C14 . 1.393(4) ?
    C13 H13 . 0.9300 ?
    C14 H14 . 0.9300 ?
    O1 S1 . 1.4210(17) ?
    O2 S1 . 1.4372(18) ?
    N1 S1 . 1.6186(19) ?
    N1 H1N . 0.9947 ?
loop_
    _geom_angle_atom_site_label_1
    _geom_angle_atom_site_label_2
    _geom_angle_atom_site_label_3
    _geom_angle_site_symmetry_1
    _geom_angle_site_symmetry_3
    _geom_angle
    _geom_angle_publ_flag
    N1 C1 C2 . . 111.85(18) ?
    N1 C1 H1A . . 109.2 ?
    C2 C1 H1A . . 109.2 ?
    N1 C1 H1B . . 109.2 ?
    C2 C1 H1B . . 109.2 ?
    H1A C1 H1B . . 107.9 ?
    C3 C2 C7 . . 120.2(2) ?
    C3 C2 C1 . . 118.4(2) ?
    C7 C2 C1 . . 121.3(2) ?
    C2 C3 C4 . . 121.8(2) ?
    C2 C3 H3 . . 119.1 ?
    C4 C3 H3 . . 119.1 ?
    C5 C4 C3 . . 116.9(2) ?
    C5 C4 H4 . . 121.6 ?
    C3 C4 H4 . . 121.6 ?
    C4 C5 C6 . . 121.9(2) ?
    C4 C5 O3 . . 128.5(2) ?
    C6 C5 O3 . . 109.6(2) ?
    C7 C6 C5 . . 122.1(2) ?
    C7 C6 O4 . . 128.0(2) ?
    C5 C6 O4 . . 109.9(2) ?
    C6 C7 C2 . . 117.0(2) ?
    C6 C7 H7 . . 121.5 ?
    C2 C7 H7 . . 121.5 ?
    O3 C8 O4 . . 108.9(2) ?
    O3 C8 H8A . . 109.9 ?
    O4 C8 H8A . . 109.9 ?
    O3 C8 H8B . . 109.9 ?
    O4 C8 H8B . . 109.9 ?
    H8A C8 H8B . . 108.3 ?
    C10 C9 C14 . . 120.5(2) ?
    C10 C9 S1 . . 119.57(17) ?
    C14 C9 S1 . . 119.74(18) ?
    C11 C10 C9 . . 119.5(2) ?
    C11 C10 H10 . . 120.2 ?
    C9 C10 H10 . . 120.2 ?
    C12 C11 C10 . . 120.7(2) ?
    C12 C11 H11 . . 119.6 ?
    C10 C11 H11 . . 119.6 ?
    C11 C12 C13 . . 120.3(3) ?
    C11 C12 H12 . . 119.8 ?
    C13 C12 H12 . . 119.8 ?
    C12 C13 C14 . . 119.9(2) ?
    C12 C13 H13 . . 120.0 ?
    C14 C13 H13 . . 120.0 ?
    C9 C14 C13 . . 119.0(2) ?
    C9 C14 H14 . . 120.5 ?
    C13 C14 H14 . . 120.5 ?
    C5 O3 C8 . . 104.8(2) ?
    C6 O4 C8 . . 104.6(2) ?
    C1 N1 S1 . . 118.62(15) ?
    C1 N1 H1N . . 114.4 ?
    S1 N1 H1N . . 111.9 ?
    O1 S1 O2 . . 119.43(12) ?
    O1 S1 N1 . . 108.42(11) ?
    O2 S1 N1 . . 105.06(10) ?
    O1 S1 C9 . . 108.06(10) ?
    O2 S1 C9 . . 108.26(10) ?
    N1 S1 C9 . . 106.99(11) ?
loop_
    _geom_torsion_atom_site_label_1
    _geom_torsion_atom_site_label_2
    _geom_torsion_atom_site_label_3
    _geom_torsion_atom_site_label_4
    _geom_torsion_site_symmetry_1
    _geom_torsion_site_symmetry_2
    _geom_torsion_site_symmetry_3
    _geom_torsion_site_symmetry_4
    _geom_torsion
    _geom_torsion_publ_flag
    N1 C1 C2 C3 . . . . 160.6(2) ?
    N1 C1 C2 C7 . . . . -22.4(3) ?
    C7 C2 C3 C4 . . . . -1.8(3) ?
    C1 C2 C3 C4 . . . . 175.2(2) ?
    C2 C3 C4 C5 . . . . 0.5(3) ?
    C3 C4 C5 C6 . . . . 0.7(4) ?
    C3 C4 C5 O3 . . . . -179.9(2) ?
    C4 C5 C6 C7 . . . . -0.6(4) ?
    O3 C5 C6 C7 . . . . 179.8(2) ?
    C4 C5 C6 O4 . . . . 179.0(2) ?
    O3 C5 C6 O4 . . . . -0.5(3) ?
    C5 C6 C7 C2 . . . . -0.6(4) ?
    O4 C6 C7 C2 . . . . 179.8(2) ?
    C3 C2 C7 C6 . . . . 1.8(3) ?
    C1 C2 C7 C6 . . . . -175.1(2) ?
    C14 C9 C10 C11 . . . . -0.4(4) ?
    S1 C9 C10 C11 . . . . -175.7(2) ?
    C9 C10 C11 C12 . . . . 0.3(4) ?
    C10 C11 C12 C13 . . . . -0.3(5) ?
    C11 C12 C13 C14 . . . . 0.4(5) ?
    C10 C9 C14 C13 . . . . 0.5(4) ?
    S1 C9 C14 C13 . . . . 175.8(2) ?
    C12 C13 C14 C9 . . . . -0.5(4) ?
    C4 C5 O3 C8 . . . . 171.9(3) ?
    C6 C5 O3 C8 . . . . -8.6(3) ?
    O4 C8 O3 C5 . . . . 14.5(3) ?
    C7 C6 O4 C8 . . . . -171.0(3) ?
    C5 C6 O4 C8 . . . . 9.3(3) ?
    O3 C8 O4 C6 . . . . -14.8(4) ?
    C2 C1 N1 S1 . . . . 155.52(16) ?
    C1 N1 S1 O1 . . . . -53.6(2) ?
    C1 N1 S1 O2 . . . . 177.62(16) ?
    C1 N1 S1 C9 . . . . 62.69(19) ?
    C10 C9 S1 O1 . . . . -149.4(2) ?
    C14 C9 S1 O1 . . . . 35.3(2) ?
    C10 C9 S1 O2 . . . . -18.7(2) ?
    C14 C9 S1 O2 . . . . 165.94(19) ?
    C10 C9 S1 N1 . . . . 94.0(2) ?
    C14 C9 S1 N1 . . . . -81.3(2) ?
loop_
    _geom_hbond_atom_site_label_D
    _geom_hbond_atom_site_label_H
    _geom_hbond_atom_site_label_A
    _geom_hbond_site_symmetry_A
    _geom_hbond_distance_DH
    _geom_hbond_distance_HA
    _geom_hbond_distance_DA
    _geom_hbond_angle_DHA
    N1 H1N O2 4_545 0.99 2.00 2.945(3) 157
    C14 H14 O1 7_655 0.93 2.59 3.486(3) 161
    C10 H10 Cg1 4_555 0.93 2.74 3.563(3) 147
    C8 H8B Cg2 8_555 0.97 2.82 3.511(3) 129
