# Supplementary material for: N-[(1,3-Benzodioxol-5-yl)meth­yl]benzene­sulfonamide: an analogue of capsaicin
Source: Acta Crystallogr Sect E Struct Rep Online. 2013 Oct 23;69(Pt 11):o1700. doi: 10.1107/S1600536813028481 (PMC3884350; doi:10.1107/S1600536813028481)
Supplement: Supplementary file 2 [file e-69-o1700-Isup2.hkl]

#
# h,k,l, Fc-squared, Fo-squared, sigma(Fo-squared) and status flag
#
data_I
_shelx_title ' Compound X'
_shelx_refln_list_code          4
_shelx_F_calc_maximum       98.98
_exptl_crystal_F_000      1216.00
_reflns_d_resolution_high  0.8107
 
loop_
 _symmetry_equiv_pos_as_xyz
 'x, y, z'
 '-x+1/2, -y, z+1/2'
 'x+1/2, -y+1/2, -z'
 '-x, y+1/2, -z+1/2'
 '-x, -y, -z'
 'x-1/2, y, -z-1/2'
 '-x-1/2, y-1/2, z'
 'x, -y-1/2, z-1/2'
 
_cell_length_a    18.0158
_cell_length_b     5.9346
_cell_length_c    25.5480
_cell_angle_alpha  90.000
_cell_angle_beta   90.000
_cell_angle_gamma  90.000
 
_shelx_F_squared_multiplier     1.000
 
loop_
 _refln_index_h
 _refln_index_k
 _refln_index_l
 _refln_F_squared_calc
 _refln_F_squared_meas
 _refln_F_squared_sigma
 _refln_observed_status
   2   0   0      119.07       67.58     13.60 o
   8   0   0     1016.26      840.81     18.60 o
  10   0   0       14.57       31.57      4.07 o
  12   0   0       77.18       91.83      7.34 o
  14   0   0     3114.33     3461.16     75.49 o
  16   0   0      408.66      473.18     17.56 o
  18   0   0      126.69      197.79     18.05 o
  20   0   0       77.82      145.35     27.20 o
  22   0   0        0.57      -10.16     16.03 o
  12   1   0     1602.29     1588.21     25.57 o
  14   1   0       23.45       27.31      4.87 o
  16   1   0       38.86       29.74      5.76 o
  18   1   0      239.28      252.66     13.49 o
  20   1   0        1.48       13.80     11.53 o
  22   1   0       56.96       71.13     17.28 o
   0   2   0     1407.77     1358.77     23.65 o
   2   2   0      526.80      419.00      5.09 o
   4   2   0      374.98      330.98      5.27 o
   6   2   0     2016.76     1970.95     24.81 o
   8   2   0        0.49        2.47      2.06 o
  10   2   0     1423.10     1439.29     20.41 o
  12   2   0       87.25       81.24      4.67 o
  14   2   0      281.13      273.82      8.56 o
  16   2   0       32.12       30.43      6.17 o
  18   2   0        8.88       11.80     10.81 o
  20   2   0       89.65       86.94     16.41 o
   2   3   0       67.41       58.01      1.57 o
   4   3   0     4001.24     4119.31     85.02 o
   6   3   0     2460.11     2796.42     39.40 o
   8   3   0       17.64        5.14      2.44 o
  10   3   0      472.77      548.44      9.69 o
  12   3   0      353.15      408.06      9.62 o
  14   3   0       64.03       45.66      5.31 o
  16   3   0       31.51       47.51      7.13 o
  18   3   0       55.64       33.95     12.54 o
  20   3   0       83.67       85.97     15.92 o
   0   4   0       13.15       15.55      6.04 o
   2   4   0        8.29        7.92      1.81 o
   4   4   0      137.79      178.21      3.87 o
   6   4   0      139.99      120.33      3.86 o
   8   4   0      261.66      304.06      6.85 o
  10   4   0      434.37      427.94      9.85 o
  12   4   0       51.01       47.08      5.40 o
  14   4   0       84.20       75.93      7.75 o
  16   4   0        4.82       -1.81      7.27 o
  18   4   0      139.36      105.18     14.65 o
   2   5   0      669.20      722.83     16.70 o
   4   5   0      199.42      215.64      7.90 o
   6   5   0      435.30      419.85     12.29 o
   8   5   0      257.37      240.32      8.34 o
  10   5   0      132.83      131.00      7.82 o
  12   5   0      246.70      221.76     11.09 o
  14   5   0       61.75       69.57     14.84 o
  16   5   0       10.31       -4.50     21.20 o
   0   6   0     2149.24     2642.10    108.52 o
   2   6   0      169.52      164.13     15.65 o
   4   6   0      567.20      639.15     24.07 o
   6   6   0      107.86      141.63     26.36 o
   8   6   0       98.20      120.78     16.15 o
  10   6   0       66.39      115.17     18.88 o
  12   6   0        6.52       -3.09     11.65 o
   2   7   0       44.18       57.38     18.03 o
   4   7   0       39.49       49.96     16.97 o
   6   7   0       43.11       60.24     28.59 o
   1   1   1     1801.67     1849.74     23.14 o
   2   1   1      726.42      726.18      6.14 o
   5   1   1      260.18      234.90      2.86 o
   6   1   1     2736.71     3198.46     40.97 o
   7   1   1     2320.11     2307.66     21.87 o
   8   1   1     7393.19     7420.36    256.73 o
   9   1   1      181.82      177.11      3.31 o
  10   1   1       59.18       74.67      2.51 o
  11   1   1       22.20       15.55      2.28 o
  12   1   1     4857.89     5036.82     91.07 o
  13   1   1      103.01       82.93      3.39 o
  14   1   1      632.37      599.51      8.61 o
  15   1   1       62.45       67.01      3.56 o
  16   1   1     2003.91     2158.04     28.84 o
  17   1   1       94.32       91.04      5.92 o
  18   1   1        2.58       -5.76      5.12 o
  19   1   1       36.58       39.59      9.24 o
  20   1   1       57.69       45.66      9.79 o
  21   1   1        1.65       12.74     10.72 o
  22   1   1       19.84       39.85     10.45 o
   0   2   1      190.08      211.10      3.31 o
   1   2   1      198.48      167.60      2.14 o
   2   2   1      237.01      262.97      2.69 o
   3   2   1     2648.48     2809.57     29.62 o
   4   2   1     2082.37     1941.66     17.33 o
   5   2   1       43.44       41.56      1.34 o
   6   2   1     2161.83     2116.90     18.09 o
   8   2   1      252.80      227.03      3.43 o
   9   2   1        2.85        0.00      1.07 o
  10   2   1     3645.32     3934.13     62.32 o
  11   2   1      764.42      727.29      9.49 o
  12   2   1      197.36      200.12      4.68 o
  13   2   1      606.64      606.10      9.17 o
  14   2   1      942.49      988.40     13.01 o
  15   2   1       98.60       75.03      4.12 o
  16   2   1        4.99        2.13      3.53 o
  17   2   1      115.43       90.64      7.88 o
  18   2   1      269.39      257.95     13.30 o
  19   2   1        9.32       27.42      8.13 o
  20   2   1        2.89        1.93      7.38 o
  21   2   1        6.76       13.42      8.03 o
   1   3   1      929.54     1000.15      9.17 o
   2   3   1      960.70      961.27      8.34 o
   3   3   1     1225.23     1462.14     12.66 o
   4   3   1      906.76      940.84      8.26 o
   5   3   1      160.85      170.29      2.70 o
   6   3   1      211.06      279.67      3.81 o
   7   3   1      337.28      395.19      4.53 o
   8   3   1       82.36       82.18      2.44 o
   9   3   1       11.56       10.62      1.96 o
  10   3   1       71.78       76.28      2.71 o
  11   3   1       16.40       17.22      2.50 o
  12   3   1      455.35      441.76      7.40 o
  13   3   1       14.79       15.96      3.22 o
  14   3   1       14.80       18.44      3.74 o
  15   3   1        1.14        1.07      3.75 o
  16   3   1      138.71      120.78      5.69 o
  17   3   1       11.21        3.20      7.59 o
  18   3   1       65.59       77.92      8.95 o
  19   3   1        0.06        7.07      8.80 o
  20   3   1        0.26       -6.22      8.77 o
   0   4   1      155.55      151.65      6.12 o
   1   4   1       68.92       75.56      2.33 o
   2   4   1        3.33        2.68      0.94 o
   3   4   1      111.31      120.78      2.27 o
   4   4   1     1002.92      991.02     10.42 o
   5   4   1       17.44       15.30      1.54 o
   6   4   1      938.97      947.20      9.55 o
   7   4   1      102.20      105.18      2.76 o
   8   4   1      661.32      673.08      8.59 o
   9   4   1       17.93       22.26      2.54 o
  10   4   1     1192.57     1270.24     16.22 o
  11   4   1        0.01       -1.30      2.90 o
  12   4   1       85.77      100.76      4.78 o
  13   4   1        0.04       -1.70      3.83 o
  14   4   1      266.94      289.44      9.16 o
  15   4   1        0.12        2.57      5.14 o
  16   4   1        7.61        3.32      6.10 o
  17   4   1        0.00       14.11      6.61 o
  18   4   1       60.58       70.44      9.21 o
   1   5   1       74.58       70.26      4.51 o
   2   5   1      334.98      368.11      7.55 o
   3   5   1      121.99      130.76      4.97 o
   4   5   1      490.96      485.41      9.12 o
   5   5   1       11.77        7.69      3.09 o
   6   5   1      129.83      138.93      4.14 o
   7   5   1       28.07       29.18      2.57 o
   8   5   1      112.90      105.18      3.61 o
   9   5   1       19.93       14.59      3.00 o
  10   5   1      162.25      184.06      5.90 o
  11   5   1        4.55        6.43      3.73 o
  12   5   1       76.66       79.94      7.04 o
  13   5   1        0.51        2.68      6.83 o
  14   5   1       27.86       30.31      7.86 o
  15   5   1       16.57       15.22      7.43 o
  16   5   1      123.11      127.93     18.02 o
   0   6   1       24.52       21.11     11.79 o
   1   6   1       47.00       51.88      9.69 o
   2   6   1        3.85        1.39      6.96 o
   3   6   1       11.91       19.80      8.75 o
   4   6   1       20.12       18.89      5.13 o
   5   6   1       27.30       21.88      5.23 o
   6   6   1        8.28       13.04      9.41 o
   7   6   1        0.03        0.76     10.87 o
   8   6   1        7.25        7.41      9.85 o
   9   6   1        1.51        1.07     10.82 o
  10   6   1       15.02       28.29     10.35 o
  11   6   1       16.32       21.01     13.28 o
  12   6   1       12.34       44.27     14.60 o
   1   7   1        0.08      -15.22     10.74 o
   2   7   1       81.21       78.28     12.45 o
   3   7   1        3.08       12.02     11.05 o
   4   7   1       68.75       75.56     15.29 o
   5   7   1       10.61       21.11     13.70 o
   6   7   1       51.96       83.13     19.06 o
   0   0   2     9796.18     7810.48    153.41 o
   1   0   2     1367.24     1224.18     36.84 o
   2   0   2     2127.27     2118.87     19.68 o
   4   0   2     1737.46     1577.50     20.55 o
   7   0   2       21.71       10.83      1.84 o
   8   0   2      112.83      150.89      4.07 o
   9   0   2      265.59      258.29      5.99 o
  10   0   2     3039.70     3296.35     48.72 o
  11   0   2     1431.15     1489.17     24.76 o
  12   0   2      368.06      297.60      8.57 o
  13   0   2      725.25      724.51     13.93 o
  14   0   2     1939.44     2089.37     33.11 o
  15   0   2       11.35       15.71      4.10 o
  16   0   2        8.28       12.02      7.10 o
  17   0   2      239.69      241.28     11.90 o
  18   0   2      150.07      135.05     11.31 o
  19   0   2       38.39       38.81     11.48 o
  20   0   2      251.55      341.22     23.70 o
  21   0   2      131.95      145.10     19.94 o
  22   0   2       11.63       19.34     14.56 o
   3   1   2      634.05      614.29      5.13 o
   4   1   2       61.60       48.00      0.74 o
   6   1   2      745.87      708.99      6.62 o
   7   1   2        0.72        2.13      1.18 o
   8   1   2     1286.24     1367.95     13.01 o
   9   1   2      671.54      662.39      7.45 o
  10   1   2      432.54      462.88      5.79 o
  11   1   2     2754.79     2943.89     33.69 o
  12   1   2      508.15      571.46      7.91 o
  13   1   2       21.54       18.54      2.68 o
  14   1   2      435.79      434.39      7.34 o
  15   1   2     1513.14     1620.54     19.16 o
  16   1   2       58.98       70.96      4.88 o
  17   1   2        1.11       -2.03      4.28 o
  18   1   2      137.87      141.63      9.11 o
  19   1   2       25.51       16.71      8.89 o
  20   1   2        4.48        9.32      8.91 o
  21   1   2       13.68        0.54      8.72 o
   0   2   2     3788.52     3909.51     69.88 o
   2   2   2      784.41      692.01      5.99 o
   3   2   2      463.48      355.90      3.91 o
   4   2   2     1438.82     1347.36     11.39 o
   5   2   2     1813.54     1918.92     16.32 o
   6   2   2      591.06      710.65      6.62 o
   7   2   2      226.23      263.64      3.69 o
   8   2   2      152.28      160.45      2.88 o
   9   2   2      440.53      451.81      5.28 o
  10   2   2        1.67        3.87      1.92 o
  11   2   2       12.03        6.53      2.27 o
  12   2   2      691.25      726.18      9.48 o
  13   2   2       88.40       72.53      3.71 o
  14   2   2      233.95      203.36      5.02 o
  15   2   2      535.28      524.95      9.96 o
  16   2   2      197.43      188.58      7.68 o
  17   2   2        8.58        2.77      5.14 o
  18   2   2       39.63       45.53      9.36 o
  19   2   2      147.42      141.14     11.31 o
  20   2   2        4.82        6.02     11.93 o
  21   2   2        2.50        8.70     11.05 o
   1   3   2      186.61      252.01      2.96 o
   2   3   2     4746.77     4870.75     78.01 o
   3   3   2       68.41       51.88      1.34 o
   4   3   2     1619.29     1771.37     16.55 o
   5   3   2      207.62      146.10      2.51 o
   6   3   2     3544.65     3765.91     45.73 o
   7   3   2      259.57      271.08      3.75 o
   8   3   2       80.10       65.66      2.18 o
   9   3   2      937.47      890.75      9.26 o
  10   3   2       80.09      100.97      3.12 o
  11   3   2       55.22       40.64      2.77 o
  12   3   2      152.19      165.20      4.79 o
  13   3   2        3.02        2.35      2.88 o
  14   3   2        0.42       -1.70      3.73 o
  15   3   2       45.52       43.87      4.25 o
  16   3   2      122.34      134.57      6.96 o
  17   3   2       20.72       19.62      6.51 o
  18   3   2        1.87       -2.99      8.55 o
  19   3   2      155.58      165.20     13.57 o
  20   3   2      128.18      113.18     12.11 o
   0   4   2      620.23      778.97     13.29 o
   1   4   2        6.79        3.20      0.96 o
   2   4   2      323.06      357.86      5.48 o
   3   4   2        2.07        5.38      1.30 o
   4   4   2       32.79       34.79      1.71 o
   5   4   2       17.69       17.73      1.48 o
   6   4   2      729.67      809.89      8.84 o
   7   4   2        0.03       -1.70      1.81 o
   8   4   2      205.29      222.07      4.32 o
   9   4   2        3.78        3.95      2.46 o
  10   4   2       24.78       36.78      3.27 o
  11   4   2        8.12        7.19      3.21 o
  12   4   2      289.62      349.68      8.51 o
  13   4   2        4.95       12.82      4.52 o
  14   4   2        6.30       11.24      4.72 o
  15   4   2       14.47        9.64      4.63 o
  16   4   2       33.02       22.07      6.41 o
  17   4   2        1.05        4.28      9.21 o
  18   4   2       41.92       22.07      8.46 o
   1   5   2      146.31      142.37      5.18 o
   2   5   2      474.63      555.24      9.26 o
   3   5   2        4.95        6.12      3.13 o
   4   5   2       37.84       28.52      3.32 o
   5   5   2       31.03       24.57      2.26 o
   6   5   2      213.37      214.12      5.45 o
   7   5   2        3.65        2.77      2.14 o
   8   5   2      250.38      229.53      5.95 o
   9   5   2      188.25      186.32      6.21 o
  10   5   2        0.40       -2.13      3.83 o
  11   5   2       77.35       75.03      5.91 o
  12   5   2       68.88       63.16      6.58 o
  13   5   2      152.47      142.86      9.65 o
  14   5   2       11.88        5.67      7.20 o
  15   5   2       38.25       37.54      9.01 o
  16   5   2        1.37      -15.30     13.53 o
   0   6   2       87.25       99.10     13.60 o
   1   6   2       61.10       52.93      9.79 o
   2   6   2      155.55      178.21     12.99 o
   3   6   2      431.99      420.28     16.13 o
   4   6   2       82.50       78.84      8.09 o
   5   6   2       11.45        8.16      7.27 o
   6   6   2      409.42      465.55     17.86 o
   7   6   2      170.46      197.20     13.37 o
   8   6   2       62.30       71.48     11.37 o
   9   6   2       29.24       32.04     11.72 o
  10   6   2       92.67      103.27     15.77 o
  11   6   2       85.84       72.72     13.41 o
  12   6   2       23.63       30.65     12.03 o
   1   7   2       68.54       69.22     11.53 o
   2   7   2       14.70       19.62     10.82 o
   3   7   2       50.44       59.28     13.07 o
   4   7   2        4.08       16.88     13.27 o
   5   7   2        5.30        9.83     15.31 o
   6   7   2        0.45       -9.83     11.09 o
   3   1   3        1.30        0.76      0.64 o
   4   1   3      432.05      321.26      3.34 o
   5   1   3     2521.27     2289.80     21.79 o
   6   1   3      178.60      139.91      2.21 o
   7   1   3      546.35      502.90      5.11 o
   8   1   3      371.16      374.10      4.40 o
   9   1   3      697.45      682.78      7.57 o
  10   1   3        0.65       -1.60      1.49 o
  11   1   3       11.20        9.32      2.15 o
  12   1   3      699.29      718.95      9.43 o
  13   1   3     1265.72     1357.25     15.25 o
  14   1   3       13.15       14.98      2.88 o
  15   1   3       12.11        8.58      3.09 o
  16   1   3      298.17      297.25      7.85 o
  17   1   3      163.31      152.17      7.40 o
  18   1   3        0.08        6.53      6.51 o
  19   1   3       17.48       16.29      9.36 o
  20   1   3       60.20       59.60      9.42 o
  21   1   3       23.60       26.34      9.88 o
   0   2   3      343.47      361.40      4.72 o
   1   2   3      463.95      472.28      4.05 o
   2   2   3      649.47      643.35      5.77 o
   3   2   3      215.66      173.82      2.18 o
   4   2   3      572.89      524.95      4.74 o
   5   2   3     2332.80     2561.87     23.05 o
   6   2   3      786.15      745.83      6.78 o
   7   2   3     2710.97     2883.55     30.01 o
   8   2   3     3830.74     4115.32     57.09 o
   9   2   3        0.22       -1.60      1.60 o
  10   2   3     2643.08     2770.22     30.50 o
  11   2   3      655.32      699.10      8.20 o
  12   2   3      373.68      397.26      6.19 o
  13   2   3       44.57       42.24      2.96 o
  14   2   3      426.30      468.69      8.51 o
  15   2   3       76.29       81.43      4.29 o
  16   2   3        4.21        6.75      4.41 o
  17   2   3       10.37        8.76      4.90 o
  18   2   3       10.06       19.62      6.33 o
  19   2   3       10.33       15.71      8.04 o
  20   2   3        0.84      -10.09      8.02 o
  21   2   3       30.97       46.37      9.58 o
   1   3   3      830.56      896.30      8.05 o
   2   3   3      299.57      359.04      3.92 o
   3   3   3     1216.48     1281.33     10.38 o
   4   3   3       89.07       73.59      1.78 o
   5   3   3       85.67       87.71      1.94 o
   6   3   3      605.82      668.26      6.95 o
   7   3   3       40.46       42.77      2.03 o
   8   3   3        4.45        6.85      1.63 o
   9   3   3      112.64      121.02      2.96 o
  10   3   3      197.96      196.33      4.06 o
  11   3   3       31.57       23.15      2.59 o
  12   3   3       25.51       18.62      2.86 o
  13   3   3        7.66       16.62      3.54 o
  14   3   3        0.66        4.28      3.43 o
  15   3   3       25.21       19.34      3.91 o
  16   3   3        1.63        1.39      5.13 o
  17   3   3       54.13       54.45      7.03 o
  18   3   3        0.53       -7.58      6.73 o
  19   3   3        1.19        8.58      8.36 o
  20   3   3        2.60       -1.39      8.57 o
   0   4   3      205.72      239.35      5.76 o
   1   4   3      771.97      875.37      9.80 o
   2   4   3        0.43        1.60      1.38 o
   3   4   3      305.00      312.79      4.39 o
   4   4   3       31.92       41.83      1.87 o
   5   4   3      415.54      453.58      5.73 o
   6   4   3       37.59       29.29      1.68 o
   7   4   3      321.16      289.09      4.93 o
   8   4   3      192.80      172.18      3.80 o
   9   4   3       92.26       63.00      3.12 o
  10   4   3      673.53      691.47     10.35 o
  11   4   3      160.80      162.81      5.55 o
  12   4   3       16.86       23.66      4.53 o
  13   4   3      346.13      332.11      8.67 o
  14   4   3      184.05      166.53      6.94 o
  15   4   3       14.75        9.51      5.68 o
  16   4   3        3.13        1.18      6.32 o
  17   4   3       73.45       71.84      8.94 o
  18   4   3       38.28       43.32      9.67 o
   1   5   3       21.60       19.62      3.76 o
   2   5   3      313.13      343.14      7.67 o
   3   5   3      815.43      845.62     13.85 o
   4   5   3       49.51       43.18      2.72 o
   5   5   3      677.57      710.09     12.13 o
   6   5   3       90.02       85.02      4.01 o
   7   5   3      313.12      329.47      6.76 o
   8   5   3        8.02       10.09      3.09 o
   9   5   3      596.02      585.89     11.02 o
  10   5   3       46.47       40.25      4.07 o
  11   5   3        0.22       -1.07      4.93 o
  12   5   3        0.05       -9.99      6.66 o
  13   5   3      201.08      194.89     10.98 o
  14   5   3        0.58       -0.54     10.00 o
  15   5   3       15.45       18.89      9.08 o
  16   5   3       29.97       20.36      8.69 o
   0   6   3        8.12      -14.59     12.02 o
   1   6   3        1.72       -3.20      6.63 o
   2   6   3        1.18       -0.43      6.08 o
   3   6   3        0.02        2.25      5.25 o
   4   6   3        0.14       -1.39      6.33 o
   5   6   3        4.50       14.98      8.89 o
   6   6   3        7.60       11.24      9.43 o
   7   6   3       20.12       15.87      8.16 o
   8   6   3        4.55       -3.63      9.42 o
   9   6   3        6.43       -1.70      8.86 o
  10   6   3       38.07       30.43     12.22 o
  11   6   3        0.00      -13.98      9.32 o
  12   6   3        5.75      -18.25     12.17 o
   1   7   3       18.16       18.00     11.50 o
   2   7   3       95.45       85.59     15.70 o
   3   7   3        0.89        1.70     13.87 o
   4   7   3       92.42       87.13     13.72 o
   5   7   3       26.25       19.07     14.01 o
   6   7   3       14.48       15.22     13.00 o
   0   0   4        1.06        1.18      1.94 o
   2   0   4      242.88      212.31      4.52 o
   5   0   4     1857.35     1769.63     25.25 o
   7   0   4      925.49      759.46     10.84 o
   8   0   4       76.49      111.86      2.85 o
   9   0   4      602.95      702.39     10.42 o
  10   0   4      571.93      524.48      9.01 o
  11   0   4     2178.02     2227.82     34.19 o
  12   0   4        7.87       -2.35      2.02 o
  13   0   4      584.20      666.65     12.83 o
  14   0   4      159.41      158.62      6.25 o
  15   0   4     2427.36     2617.68     46.60 o
  16   0   4       11.85       -4.81      4.50 o
  17   0   4      809.53      901.89     24.87 o
  18   0   4      164.48      186.88     11.60 o
  19   0   4       38.65       38.81     12.12 o
  20   0   4      139.11      173.54     20.44 o
  21   0   4       83.13      101.38     19.17 o
  22   0   4        0.88       17.56     11.97 o
   1   1   4     2337.88     2337.58     30.02 o
   2   1   4     2130.50     1958.11     20.14 o
   3   1   4     3570.12     3517.40     73.65 o
   4   1   4     1733.92     1908.96     19.90 o
   6   1   4      502.25      525.42      5.22 o
   7   1   4        5.28        3.54      0.97 o
   8   1   4     1678.34     1669.23     15.22 o
   9   1   4     2705.45     2941.64     32.56 o
  10   1   4      878.99     1004.75      9.84 o
  11   1   4      177.28      179.04      3.60 o
  12   1   4      245.99      241.92      4.51 o
  13   1   4      266.35      284.18      5.24 o
  14   1   4        0.23        2.68      2.24 o
  15   1   4       38.33       44.97      3.19 o
  16   1   4       78.93       92.83      5.18 o
  17   1   4       27.98       21.20      5.53 o
  18   1   4        4.32        0.85      6.38 o
  19   1   4       19.34        5.47      8.57 o
  20   1   4        0.01       -8.58      7.64 o
  21   1   4        0.58       -8.88      9.01 o
   1   2   4      144.28      120.10      1.58 o
   2   2   4      158.12       92.83      1.39 o
   3   2   4      482.05      592.43      5.54 o
   4   2   4        0.39       -0.11      0.97 o
   5   2   4       81.84       93.02      1.99 o
   6   2   4     1182.65     1078.89     10.20 o
   7   2   4      673.35      819.94      7.70 o
   8   2   4      404.23      439.15      5.20 o
   9   2   4      727.53      760.03      7.99 o
  10   2   4       88.63       85.40      2.48 o
  11   2   4      200.35      172.73      3.53 o
  12   2   4       39.52       36.90      2.65 o
  13   2   4      300.86      319.78      5.92 o
  14   2   4      866.51      879.04     12.27 o
  15   2   4      710.66      739.06     11.81 o
  16   2   4       55.07       49.08      4.79 o
  17   2   4      122.71      117.62      6.74 o
  18   2   4       25.02       19.90      8.03 o
  19   2   4       59.81       45.11     10.42 o
  20   2   4       39.92       29.86      9.84 o
  21   2   4        2.36        5.23     10.27 o
   1   3   4       85.30      108.38      1.94 o
   2   3   4       32.72       41.17      1.33 o
   3   3   4      327.65      283.84      3.14 o
   4   3   4      504.63      662.39      6.39 o
   5   3   4     2587.52     2821.65     32.98 o
   6   3   4      650.82      646.50      6.84 o
   7   3   4      206.88      200.71      3.22 o
   8   3   4      396.07      426.66      5.56 o
   9   3   4     2061.67     2295.74     23.80 o
  10   3   4      734.00      849.84     10.26 o
  11   3   4      249.27      236.48      4.46 o
  12   3   4       50.67       45.11      3.34 o
  13   3   4      314.14      343.52      7.29 o
  14   3   4       13.91       16.04      3.23 o
  15   3   4        0.13        4.07      4.31 o
  16   3   4        0.07        4.07      4.72 o
  17   3   4       58.14       41.56      7.60 o
  18   3   4       26.61       18.36      9.14 o
  19   3   4        4.87       24.36      9.81 o
  20   3   4        4.09        6.64     10.29 o
   0   4   4      457.92      426.66      8.55 o
   1   4   4      207.02      235.53      3.81 o
   2   4   4        4.15        1.81      0.97 o
   3   4   4      346.23      378.10      5.24 o
   4   4   4        4.50        2.13      1.39 o
   5   4   4      166.52      187.17      3.12 o
   6   4   4      193.00      179.32      3.33 o
   7   4   4       20.59       24.36      2.25 o
   8   4   4       53.38       37.41      2.53 o
   9   4   4      286.10      283.84      5.23 o
  10   4   4       38.07       40.11      3.15 o
  11   4   4      106.54       86.55      4.43 o
  12   4   4        8.10        6.96      3.98 o
  13   4   4       63.32       58.64      5.08 o
  14   4   4       49.76       37.15      5.43 o
  15   4   4       27.68       19.98      5.09 o
  16   4   4       19.52       18.54      6.95 o
  17   4   4       58.38       51.88      7.15 o
  18   4   4        4.02        9.45      7.96 o
   1   5   4      180.01      168.94      5.11 o
   2   5   4      777.04      932.61     17.07 o
   3   5   4       97.52       85.59      4.02 o
   4   5   4       96.83       93.02      3.79 o
   5   5   4      713.41      710.09     12.13 o
   6   5   4      386.72      398.91      8.27 o
   7   5   4       16.33       15.71      3.45 o
   8   5   4       24.29       22.96      3.96 o
   9   5   4      374.22      360.22      9.04 o
  10   5   4        0.32        5.57      4.20 o
  11   5   4       53.02       41.43      5.59 o
  12   5   4        2.99        8.76      5.45 o
  13   5   4       35.05       38.42      7.44 o
  14   5   4       11.83       19.07      8.04 o
  15   5   4       11.42       18.00      9.39 o
   0   6   4      183.21      152.67     13.04 o
   1   6   4      516.62      529.70     15.72 o
   2   6   4        4.80       -0.43      7.05 o
   3   6   4      521.58      554.27     18.52 o
   4   6   4      280.01      313.51     12.45 o
   5   6   4      142.74      159.14     11.49 o
   6   6   4       40.32       37.65      9.52 o
   7   6   4      145.91      175.18     13.98 o
   8   6   4      117.02      110.55     11.53 o
   9   6   4       10.99       13.19     10.15 o
  10   6   4        0.06        8.33     10.16 o
  11   6   4       38.91       39.20     13.60 o
  12   6   4       23.82       16.79     11.88 o
   1   7   4        5.97      -10.62     12.41 o
   2   7   4       14.60       11.59     12.89 o
   3   7   4        2.55      -11.80     11.23 o
   4   7   4        0.41        2.68     11.44 o
   5   7   4       96.77      101.80     15.87 o
   2   1   5        0.19        1.81      0.75 o
   4   1   5       79.34       63.66      1.32 o
   5   1   5       65.92       39.98      1.31 o
   6   1   5       11.13        6.32      1.09 o
   7   1   5      769.41      763.45      8.01 o
   8   1   5       29.13       16.37      1.42 o
   9   1   5      151.03      162.81      2.90 o
  10   1   5       63.86       71.84      2.11 o
  11   1   5      149.24      126.77      2.80 o
  12   1   5      124.23      117.17      2.91 o
  13   1   5      560.99      517.39      7.06 o
  14   1   5       30.29       29.86      2.26 o
  15   1   5      408.68      457.12      7.97 o
  16   1   5       76.13       89.27      4.50 o
  17   1   5       48.01       31.11      5.19 o
  18   1   5       11.11        9.64      5.33 o
  19   1   5      124.95      168.94     11.03 o
  20   1   5        0.33      -10.70      8.66 o
  21   1   5       17.57       10.83      9.53 o
   0   2   5     3604.87     3749.42    102.66 o
   1   2   5      210.47      165.46      2.13 o
   2   2   5      262.67      291.21      3.53 o
   3   2   5      458.25      407.22      4.18 o
   4   2   5     2336.81     2425.45     21.41 o
   5   2   5      625.28      640.20      6.29 o
   6   2   5        1.75        5.14      1.26 o
   7   2   5     2437.01     2359.64     23.12 o
   8   2   5        0.03       -0.11      1.41 o
   9   2   5        1.41        5.04      1.63 o
  10   2   5        1.94        2.25      1.62 o
  11   2   5     1392.10     1418.94     15.59 o
  12   2   5       76.22       69.22      2.92 o
  13   2   5      797.84      859.52     10.92 o
  14   2   5        8.88        9.32      2.78 o
  15   2   5        0.06        2.68      3.52 o
  16   2   5       53.50       58.80      4.77 o
  17   2   5      167.65      193.73      7.77 o
  18   2   5       22.96       25.19      7.89 o
  19   2   5       13.97        8.16      7.27 o
  20   2   5        5.45        6.53     10.15 o
  21   2   5      172.94      175.46     13.99 o
   1   3   5      551.87      691.47      5.99 o
   2   3   5       63.27       69.74      1.55 o
   3   3   5      687.13      750.36      6.80 o
   4   3   5      106.88       92.02      1.79 o
   5   3   5       17.05       20.36      1.50 o
   6   3   5        0.54        1.60      1.38 o
   7   3   5       76.58       65.99      2.36 o
   8   3   5       25.25       23.26      2.29 o
   9   3   5        4.24        5.14      2.15 o
  10   3   5        0.17        3.20      2.15 o
  11   3   5        2.04        4.58      2.66 o
  12   3   5       31.40       35.78      3.09 o
  13   3   5       19.74       15.22      3.23 o
  14   3   5        2.25        3.32      3.32 o
  15   3   5       25.14       21.49      4.51 o
  16   3   5        8.78        7.07      4.29 o
  17   3   5        2.26       10.62      7.15 o
  18   3   5       10.28        4.81      8.35 o
  19   3   5       14.69       14.35      8.71 o
   0   4   5      124.26      137.23      4.85 o
   1   4   5      693.91      699.65      8.76 o
   2   4   5      124.55      135.54      2.65 o
   3   4   5      440.46      508.48      6.07 o
   4   4   5      124.65      134.34      2.63 o
   5   4   5      879.05      942.12     10.16 o
   6   4   5       20.78       22.66      1.67 o
   7   4   5     1062.49     1140.94     13.28 o
   8   4   5       78.71       75.56      3.06 o
   9   4   5        0.25        3.95      2.35 o
  10   4   5        2.60        2.25      3.01 o
  11   4   5      442.95      486.33     10.50 o
  12   4   5      131.40      101.38      5.42 o
  13   4   5      216.53      212.00      7.84 o
  14   4   5       12.50       12.45      5.55 o
  15   4   5       20.19       34.43      6.55 o
  16   4   5        2.61        3.95      5.01 o
  17   4   5       54.70       74.31      9.46 o
  18   4   5       40.11       30.20      7.96 o
   1   5   5      544.90      575.42     11.42 o
   2   5   5      426.35      440.45      8.26 o
   3   5   5        3.08       -0.76      2.46 o
   4   5   5      194.54      177.66      5.24 o
   5   5   5      529.60      591.42     10.57 o
   6   5   5        7.06        4.72      3.11 o
   7   5   5        5.88        6.64      3.31 o
   8   5   5      240.26      234.90      7.29 o
   9   5   5      238.69      250.69      7.86 o
  10   5   5       11.12       14.66      4.92 o
  11   5   5        0.58        3.95      5.23 o
  12   5   5        7.18        8.21      6.82 o
  13   5   5       80.62       61.86      9.45 o
  14   5   5       28.24       23.66     11.28 o
  15   5   5       24.40       33.22     10.38 o
   0   6   5        0.54       -0.85      6.82 o
   1   6   5        8.36        4.07      6.31 o
   2   6   5       35.00       40.25      6.44 o
   3   6   5       13.32       24.98      7.75 o
   4   6   5        0.08       -0.43      8.44 o
   5   6   5        0.58       10.50      9.85 o
   6   6   5       56.04       72.72     10.76 o
   7   6   5       13.93       10.09      8.81 o
   8   6   5       15.27       28.29     10.13 o
   9   6   5        2.81       11.80     11.45 o
  10   6   5        5.87        4.07     12.33 o
  11   6   5       20.02       19.90     13.94 o
  12   6   5       11.35        6.32     10.83 o
   1   7   5      163.69      185.47     16.06 o
   2   7   5        0.00       -8.70     12.21 o
   3   7   5        0.76      -12.45     15.05 o
   4   7   5        6.95        0.00      1.07 o
   5   7   5      116.06       88.49     12.26 o
   0   0   6     1923.25     1796.72     47.38 o
   1   0   6     1112.15      950.39     15.96 o
   3   0   6     1447.43     1196.83     19.33 o
   4   0   6      679.62      600.51     11.16 o
   5   0   6     2691.43     2860.26     47.59 o
   6   0   6      859.71      706.24     11.56 o
   7   0   6      615.26      510.82      9.36 o
   8   0   6       62.89       35.29      2.96 o
  10   0   6       95.53       65.49      4.69 o
  11   0   6     2071.47     2049.82     37.48 o
  12   0   6       18.63       14.03      5.43 o
  13   0   6       62.73       72.18      7.39 o
  14   0   6      155.52      122.61      8.25 o
  15   0   6     3768.06     3994.07     77.17 o
  16   0   6       10.36       12.82     10.08 o
  17   0   6       24.10       23.26      9.68 o
  18   0   6      142.76      136.02     12.32 o
  19   0   6      258.07      186.03     21.17 o
  20   0   6       16.62        2.47     13.31 o
  21   0   6       10.36       27.20     13.71 o
   2   1   6       44.69       35.16      1.23 o
   3   1   6      777.73      721.72      7.23 o
   4   1   6       28.77        8.58      1.09 o
   5   1   6      833.22      749.79      7.37 o
   6   1   6      112.51      118.29      2.25 o
   7   1   6      193.99      212.91      3.02 o
   8   1   6      160.57      185.47      3.11 o
   9   1   6     1033.60     1041.82     10.69 o
  10   1   6        3.50        7.41      1.52 o
  11   1   6        0.38        1.30      1.61 o
  12   1   6        4.01        6.85      1.84 o
  13   1   6       19.04       15.96      2.07 o
  14   1   6       47.37       46.08      3.09 o
  15   1   6       39.15       33.58      3.48 o
  16   1   6        6.01        7.19      4.60 o
  17   1   6      108.46       87.32      6.19 o
  18   1   6        2.63        2.25      5.56 o
  19   1   6       50.55       51.88      9.24 o
  20   1   6        1.93       23.75      9.38 o
  21   1   6       13.58       19.26     10.17 o
   0   2   6     1194.97     1176.87     16.33 o
   1   2   6     2441.95     2492.16     26.86 o
   2   2   6      177.16      215.94      3.04 o
   3   2   6     6818.28     6666.76    236.59 o
   4   2   6       13.66        8.70      0.97 o
   5   2   6     1424.86     1652.36     14.31 o
   6   2   6       55.59       35.90      1.49 o
   7   2   6      692.61      670.40      6.97 o
   8   2   6       49.74       66.16      2.18 o
   9   2   6      410.36      450.06      5.71 o
  10   2   6       10.17        9.45      1.91 o
  11   2   6     1729.21     1820.48     20.32 o
  12   2   6        0.30       -1.70      2.56 o
  13   2   6      511.26      510.35      8.42 o
  14   2   6        0.17        4.72      3.56 o
  15   2   6      339.93      343.91      8.44 o
  16   2   6        0.28        0.76      4.19 o
  17   2   6      145.36      129.58      7.54 o
  18   2   6        4.91        0.11      6.71 o
  19   2   6        1.88       13.49     10.27 o
  20   2   6       14.19        9.32      8.28 o
   1   3   6     3519.63     3896.58     60.72 o
   2   3   6      214.02      239.67      3.20 o
   3   3   6     2960.55     3369.24     42.04 o
   4   3   6       20.17       10.36      1.40 o
   5   3   6     2376.74     2434.63     24.51 o
   6   3   6       60.75       62.02      2.12 o
   7   3   6      159.51      174.64      3.28 o
   8   3   6       58.30       52.03      2.39 o
   9   3   6     2828.22     3019.60     36.39 o
  10   3   6      216.74      226.72      4.68 o
  11   3   6     1058.86     1017.91     12.55 o
  12   3   6      112.00      103.27      4.21 o
  13   3   6      935.56     1096.63     16.45 o
  14   3   6       47.28       58.64      5.08 o
  15   3   6      610.64      717.28     15.52 o
  16   3   6        1.42       -2.25      4.81 o
  17   3   6       70.25       63.99      7.45 o
  18   3   6       35.60       36.15      7.84 o
  19   3   6       31.52       65.83     11.76 o
   0   4   6        0.31        1.30      2.14 o
   1   4   6        8.45        6.96      1.48 o
   2   4   6       17.71       22.85      1.68 o
   3   4   6     2103.56     2314.62     28.87 o
   4   4   6       15.25        6.96      1.31 o
   5   4   6      468.64      436.98      6.06 o
   6   4   6        3.11        0.96      1.40 o
   7   4   6     1731.07     1983.83     25.81 o
   8   4   6      216.25      215.33      4.25 o
   9   4   6      160.03      162.55      4.49 o
  10   4   6       23.99       12.82      3.19 o
  11   4   6      631.87      683.33     13.53 o
  12   4   6       36.07       36.90      4.65 o
  13   4   6       24.82       17.13      5.05 o
  14   4   6       46.20       37.15      5.80 o
  15   4   6        7.83       -1.07      5.78 o
  16   4   6        1.24        7.29      6.20 o
  17   4   6       28.80       21.88      7.65 o
  18   4   6        5.93       -2.25      8.48 o
   1   5   6      194.38      202.18      6.77 o
   2   5   6      223.89      214.12      5.45 o
   3   5   6        7.05        4.37      2.77 o
   4   5   6       37.68       32.04      3.16 o
   5   5   6       55.18       50.55      3.82 o
   6   5   6       20.99       23.96      3.45 o
   7   5   6       26.45       25.19      3.95 o
   8   5   6        8.91        5.04      4.19 o
   9   5   6      121.88      122.84      5.97 o
  10   5   6       22.04       21.30      6.02 o
  11   5   6       43.57       37.15      6.68 o
  12   5   6        5.43        1.93      6.08 o
  13   5   6        1.42        3.54      6.98 o
  14   5   6        0.31        9.32      6.76 o
  15   5   6        4.80       13.95     11.05 o
   0   6   6      281.59      267.69     16.59 o
   1   6   6        0.34        8.70      5.49 o
   2   6   6        6.53        1.81      6.40 o
   3   6   6       82.56       74.67      7.34 o
   4   6   6       50.44       74.67     10.20 o
   5   6   6       55.64       64.98     10.01 o
   6   6   6       93.29       94.63     11.88 o
   7   6   6       83.56       92.62     10.36 o
   8   6   6        0.99        6.64      9.02 o
   9   6   6       40.41       45.94     10.94 o
  10   6   6       24.79       31.23     10.87 o
  11   6   6       50.72       73.78     11.02 o
  12   6   6        1.84        1.49     11.75 o
   1   7   6       10.82       26.02     15.73 o
   2   7   6        3.60       -0.54     13.76 o
   3   7   6        2.88       -7.52     10.96 o
   4   7   6       11.27        8.58     10.73 o
   1   1   7     3627.96     3564.20     58.08 o
   2   1   7     2744.76     2740.88     39.00 o
   3   1   7     4368.06     4707.47    159.04 o
   4   1   7      393.72      372.90      4.80 o
   5   1   7     1023.60      911.86      9.37 o
   6   1   7      155.87      163.61      2.65 o
   7   1   7        6.21        1.39      1.07 o
   8   1   7       19.78       20.18      1.58 o
   9   1   7      131.55       95.23      2.83 o
  10   1   7      664.65      705.14      9.34 o
  11   1   7       16.19        9.45      1.91 o
  12   1   7      143.00      125.37      4.64 o
  13   1   7     1237.61     1302.90     17.93 o
  14   1   7       59.42       48.65      4.19 o
  15   1   7      341.89      335.14      8.72 o
  16   1   7       11.42       13.80      4.38 o
  17   1   7      156.28      142.62      7.66 o
  18   1   7        3.78        9.77      5.70 o
  19   1   7      242.97      272.44     14.69 o
  20   1   7        2.78        2.57      8.46 o
  21   1   7       16.77       22.47      9.62 o
   1   2   7     4777.35     5101.65     93.14 o
   2   2   7      287.05      320.52      4.08 o
   3   2   7     1509.70     1367.18     13.77 o
   4   2   7      941.71     1035.81      9.33 o
   5   2   7     2929.48     3106.66     34.61 o
   6   2   7     1169.02     1304.40     11.96 o
   7   2   7     1773.67     1752.25     16.46 o
   8   2   7      123.96      129.82      2.59 o
   9   2   7      169.88      162.29      3.16 o
  10   2   7        0.45       -0.85      2.02 o
  11   2   7      261.91      289.44      5.28 o
  12   2   7       20.49       19.52      2.74 o
  13   2   7      243.74      230.47      5.65 o
  14   2   7       41.56       36.90      3.90 o
  15   2   7       23.31       29.96      4.42 o
  16   2   7        2.09       -1.60      4.47 o
  17   2   7       74.34       68.71      6.35 o
  18   2   7       15.58       16.04      6.96 o
  19   2   7        0.62       11.24      9.85 o
  20   2   7        5.15       -3.75      9.09 o
   1   3   7      134.81      125.84      2.32 o
   2   3   7      214.02      184.34      2.81 o
   3   3   7     1021.32     1063.98     10.13 o
   4   3   7       46.16       33.47      1.55 o
   5   3   7      267.95      282.79      4.18 o
   6   3   7       20.68       21.30      1.72 o
   7   3   7       12.55       15.55      1.80 o
   8   3   7       28.46       29.29      2.24 o
   9   3   7        4.07        5.91      2.37 o
  10   3   7      205.41      210.80      4.81 o
  11   3   7      159.78      148.61      4.54 o
  12   3   7      160.27      162.55      5.01 o
  13   3   7      160.20      136.75      5.32 o
  14   3   7       32.82       29.86      4.98 o
  15   3   7        1.12        3.95      5.47 o
  16   3   7       73.82       76.10      8.13 o
  17   3   7       86.45       64.32      8.30 o
  18   3   7        0.98        7.81      6.82 o
  19   3   7       13.25       16.37      9.21 o
   0   4   7       76.32       77.01      3.45 o
   1   4   7      688.63      739.06      9.56 o
   2   4   7       56.90       50.99      2.07 o
   3   4   7      995.89     1023.86     11.26 o
   4   4   7       98.69       96.85      2.65 o
   5   4   7      593.81      627.18      7.26 o
   6   4   7      282.78      262.97      4.70 o
   7   4   7     2516.73     2797.51     38.32 o
   8   4   7      124.81      107.95      3.65 o
   9   4   7       27.64       17.65      2.96 o
  10   4   7      323.08      303.34      6.85 o
  11   4   7      378.13      396.44      9.07 o
  12   4   7        0.46        3.20      4.19 o
  13   4   7        5.91        6.64      4.69 o
  14   4   7       24.41       21.20      5.33 o
  15   4   7       37.76       36.90      6.66 o
  16   4   7        3.56       -0.32      6.56 o
  17   4   7        0.20       -3.63      6.50 o
   1   5   7      642.12      698.56     14.77 o
   2   5   7      654.60      739.06     12.94 o
   3   5   7      486.87      514.10      9.85 o
   4   5   7       25.10       27.42      3.03 o
   5   5   7      662.77      708.44     12.67 o
   6   5   7      212.93      214.42      6.67 o
   7   5   7      131.53      126.54      6.05 o
   8   5   7        0.44        1.93      3.96 o
   9   5   7       51.43       57.38      5.17 o
  10   5   7       19.45       11.88      5.14 o
  11   5   7       56.02       56.60      8.72 o
  12   5   7        0.09       -5.14      5.68 o
  13   5   7        8.89       12.97      8.13 o
  14   5   7        2.13        4.90      8.99 o
  15   5   7       19.17        6.85     10.08 o
   0   6   7       68.80       65.49     10.72 o
   1   6   7        6.34        4.37      6.53 o
   2   6   7        3.76       -0.21      7.66 o
   3   6   7       11.06       13.42      9.33 o
   4   6   7       83.45       91.63     11.30 o
   5   6   7        9.05       12.23      8.76 o
   6   6   7        0.89       -7.92      8.27 o
   7   6   7        0.04       -0.21      8.41 o
   8   6   7       18.41       16.62      9.20 o
   9   6   7       20.98       12.45      9.64 o
  10   6   7        3.91       11.88     10.91 o
  11   6   7        0.20       -7.19     12.54 o
   1   7   7      106.45       72.36     15.67 o
   2   7   7       10.77       12.67     13.71 o
   3   7   7       12.21      -10.36     15.06 o
   4   7   7        1.63       13.49     11.87 o
   0   0   8       53.13       58.01      3.78 o
   2   0   8      746.58      672.54     12.35 o
   3   0   8     7660.43     8018.52    281.71 o
   4   0   8        1.21        6.53      2.12 o
   5   0   8      676.89      694.19     12.54 o
   6   0   8     1861.44     1738.42     25.03 o
   7   0   8      125.64      180.71      5.01 o
   8   0   8       49.64       43.32      3.54 o
   9   0   8      224.43      244.83      6.80 o
  10   0   8      141.82      130.05      5.90 o
  11   0   8      852.32      852.25     18.73 o
  12   0   8      114.41      126.77      6.76 o
  13   0   8      196.03      224.54      9.31 o
  14   0   8       80.64       61.36      6.49 o
  15   0   8      887.85      845.02     22.86 o
  16   0   8      133.68      131.95     10.70 o
  17   0   8       62.40       74.13     11.59 o
  18   0   8      207.62      177.11     13.49 o
  19   0   8      204.67      205.73     19.89 o
  20   0   8       21.58       14.98     12.18 o
  21   0   8       57.10       98.70     20.15 o
   1   1   8      475.32      474.98      6.32 o
   2   1   8     3349.25     3538.30    121.88 o
   3   1   8      326.59      315.36      4.41 o
   4   1   8     1269.15     1244.56     12.41 o
   5   1   8      349.32      269.72      4.08 o
   6   1   8      332.91      329.85      4.51 o
   7   1   8       38.71       37.41      1.65 o
   8   1   8      303.70      302.26      4.68 o
   9   1   8     2084.08     2059.20     22.54 o
  10   1   8        4.87        3.43      2.57 o
  11   1   8        1.14        1.70      3.00 o
  12   1   8       56.63       58.32      3.79 o
  13   1   8      576.60      596.46     10.61 o
  14   1   8      178.37      173.82      6.01 o
  15   1   8       23.17       21.30      4.78 o
  16   1   8       33.26       31.11      5.54 o
  17   1   8      133.62      106.66      7.06 o
  18   1   8       73.26       70.96      8.19 o
  19   1   8        0.89        4.81      7.08 o
  20   1   8       18.20        9.83      9.61 o
  21   1   8       31.30       24.67      9.25 o
   1   2   8     2696.36     2852.52     32.05 o
   2   2   8     1224.45      991.02      9.78 o
   3   2   8     1625.85     1570.94     16.41 o
   4   2   8      487.96      552.32      5.84 o
   5   2   8      193.67      187.44      2.84 o
   6   2   8      110.08       60.08      1.77 o
   7   2   8      110.97      102.22      2.51 o
   8   2   8       91.40      104.12      2.74 o
   9   2   8      592.89      636.54      7.83 o
  10   2   8      314.15      292.97      4.96 o
  11   2   8      188.15      175.74      4.39 o
  12   2   8        6.64        5.38      2.59 o
  13   2   8      555.17      543.12      9.17 o
  14   2   8      400.09      407.22      8.35 o
  15   2   8       44.74       54.60      5.50 o
  16   2   8       52.94       47.51      5.71 o
  17   2   8       61.28       49.08      5.65 o
  18   2   8        7.38        7.81      6.65 o
  19   2   8       35.79       21.40      7.18 o
  20   2   8        0.39       12.53      8.57 o
   1   3   8        0.15        1.49      1.29 o
   2   3   8       57.92       52.33      2.10 o
   3   3   8      735.64      836.01      8.37 o
   4   3   8      856.00      855.28      9.08 o
   5   3   8      768.07      723.39      8.35 o
   6   3   8      350.04      322.01      4.83 o
   7   3   8      360.74      377.30      5.23 o
   8   3   8     1042.26     1025.84     11.27 o
   9   3   8     2305.24     2548.27     29.26 o
  10   3   8      520.08      566.03      7.88 o
  11   3   8     1227.53     1322.40     18.07 o
  12   3   8      978.85     1024.52     15.24 o
  13   3   8      251.68      261.96      6.70 o
  14   3   8       13.19       14.90      4.07 o
  15   3   8      556.12      561.61     14.71 o
  16   3   8       24.44       16.20      8.25 o
  17   3   8        3.49       11.38      7.61 o
  18   3   8       10.60       15.96      7.27 o
  19   3   8      120.24      122.61     11.92 o
   0   4   8       15.42       24.27      2.86 o
   1   4   8       40.58       43.18      1.63 o
   2   4   8      537.22      530.66      6.67 o
   3   4   8      227.89      220.84      3.69 o
   4   4   8      121.81      103.48      2.53 o
   5   4   8      576.64      572.95      7.43 o
   6   4   8      414.32      380.13      5.65 o
   7   4   8      165.01      151.91      4.08 o
   8   4   8        3.10        7.29      2.69 o
   9   4   8      292.86      292.27      6.73 o
  10   4   8      189.79      158.36      5.20 o
  11   4   8      150.30      142.12      5.68 o
  12   4   8        4.69        0.11      4.55 o
  13   4   8      177.39      145.85      6.75 o
  14   4   8      144.33      122.61      7.56 o
  15   4   8       54.16       39.20      6.74 o
  16   4   8        9.68        1.49      7.79 o
  17   4   8       46.20       42.64      9.06 o
   1   5   8       37.51       44.00      3.98 o
   2   5   8       67.42       67.34      4.24 o
   3   5   8      192.31      184.06      5.90 o
   4   5   8      138.28      152.93      5.63 o
   5   5   8        8.75       10.16      3.96 o
   6   5   8      146.81      129.82      6.37 o
   7   5   8       34.24       24.67      4.22 o
   8   5   8        8.13       10.16      5.01 o
   9   5   8       21.30       19.16      4.53 o
  10   5   8        9.93        8.16      5.91 o
  11   5   8       36.88       36.27      8.22 o
  12   5   8       20.22       19.26      7.44 o
  13   5   8       43.68       56.60      9.65 o
  14   5   8       25.51       18.44      7.38 o
  15   5   8        5.49       14.43     12.73 o
   0   6   8       18.71      -11.11     11.87 o
   1   6   8       35.34       22.36      9.79 o
   2   6   8       47.33       26.67      7.38 o
   3   6   8      121.68      112.30     12.50 o
   4   6   8       39.41       39.45     10.92 o
   5   6   8      154.31      139.91     11.75 o
   6   6   8      105.27      114.28     11.29 o
   7   6   8      165.73      183.23     13.17 o
   8   6   8       75.70       63.33     10.38 o
   9   6   8        1.06       13.49      9.66 o
  10   6   8       20.31       18.71     11.37 o
  11   6   8      121.86      121.02     15.94 o
   1   7   8        1.40        0.85     12.68 o
   2   7   8        3.64       -3.32     14.25 o
   3   7   8        1.26       -5.38     15.01 o
   3   1   9      672.69      507.09      6.52 o
   4   1   9      161.57      176.56      3.02 o
   5   1   9      796.56      890.75      9.88 o
   6   1   9        5.01        2.35      1.39 o
   7   1   9      549.23      654.42      7.95 o
   8   1   9      178.46      173.82      3.54 o
   9   1   9      126.38      150.13      3.80 o
  10   1   9       16.00       22.26      3.32 o
  11   1   9      141.47      137.96      5.11 o
  12   1   9      931.57      983.21     14.93 o
  13   1   9      712.26      727.85     12.28 o
  14   1   9      141.86      127.93      6.55 o
  15   1   9       31.54       20.18      5.48 o
  16   1   9      911.02      981.91     19.46 o
  17   1   9      168.07      158.62      8.09 o
  18   1   9       18.58       12.53      6.96 o
  19   1   9       14.25       27.31      7.79 o
  20   1   9       38.09       26.88      8.91 o
  21   1   9        0.48       11.80     10.96 o
   0   2   9      613.80      551.84      9.24 o
   1   2   9     2395.87     2663.42     28.84 o
   2   2   9      266.90      253.32      3.62 o
   3   2   9      176.54      196.33      3.19 o
   4   2   9     3676.82     3813.05     62.63 o
   5   2   9     3143.23     3439.28     46.12 o
   6   2   9      639.14      672.01      7.51 o
   7   2   9      630.59      637.59      6.79 o
   8   2   9      721.77      739.63      9.01 o
   9   2   9       30.13       26.67      2.36 o
  10   2   9      461.09      495.96      7.84 o
  11   2   9      194.46      182.10      4.47 o
  12   2   9        2.47        7.07      2.81 o
  13   2   9       60.43       64.16      4.14 o
  14   2   9      105.00      110.11      5.64 o
  15   2   9       33.21       36.27      5.37 o
  16   2   9       27.57       32.51      5.19 o
  17   2   9       43.18       74.31      9.10 o
  18   2   9       83.21       75.75      8.64 o
  19   2   9       10.20        0.21      8.30 o
  20   2   9       18.98       19.62     10.17 o
   1   3   9       24.23       23.45      1.70 o
   2   3   9      472.60      557.69      6.84 o
   3   3   9        0.06        3.43      1.61 o
   4   3   9        0.62        0.96      1.51 o
   5   3   9       67.33       57.23      2.35 o
   6   3   9      110.36      123.30      2.99 o
   7   3   9      289.13      292.27      4.96 o
   8   3   9      188.59      169.75      3.78 o
   9   3   9        7.67        5.47      2.57 o
  10   3   9       35.00       40.11      3.02 o
  11   3   9      343.36      373.69      7.20 o
  12   3   9       87.51       76.28      4.88 o
  13   3   9       94.95      109.90      5.43 o
  14   3   9        7.21        3.43      4.29 o
  15   3   9       48.63       35.16      6.63 o
  16   3   9        4.00        1.93      6.86 o
  17   3   9       54.37       67.01      8.97 o
  18   3   9        0.66        2.35      7.89 o
  19   3   9        7.33        2.25      8.04 o
   0   4   9      269.20      220.84      6.15 o
   1   4   9      148.58      172.73      3.53 o
   2   4   9      122.93      112.74      2.86 o
   3   4   9      246.98      286.99      4.56 o
   4   4   9      878.26      876.59      9.81 o
   5   4   9      228.91      227.34      4.06 o
   6   4   9      128.87      128.40      3.29 o
   7   4   9      777.70      802.25     11.14 o
   8   4   9       14.07       17.22      2.75 o
   9   4   9       10.53       16.46      3.19 o
  10   4   9      194.48      205.43      6.23 o
  11   4   9      250.09      253.98      6.93 o
  12   4   9      105.32       92.02      5.56 o
  13   4   9        5.44        3.63      4.81 o
  14   4   9       23.70       26.77      6.10 o
  15   4   9        1.24       12.53      7.18 o
  16   4   9       21.96       36.90     10.06 o
  17   4   9       14.06       18.00      8.17 o
   1   5   9      597.51      594.44     12.11 o
   2   5   9       45.32       50.25      3.96 o
   3   5   9      268.84      259.96      7.35 o
   4   5   9       71.02       83.69      5.11 o
   5   5   9      156.86      157.58      6.76 o
   6   5   9       36.66       38.81      4.77 o
   7   5   9       77.27       67.51      5.27 o
   8   5   9       70.39       74.49      5.89 o
   9   5   9        4.63        9.19      4.89 o
  10   5   9        0.55        1.93      5.25 o
  11   5   9        3.79        9.83      5.77 o
  12   5   9        0.12        1.07      7.07 o
  13   5   9        4.76       -3.87      6.63 o
  14   5   9        1.46        3.87     11.35 o
   0   6   9       80.51       60.40     13.68 o
   1   6   9        2.37       -5.67      7.49 o
   2   6   9        8.26        6.43      7.29 o
   3   6   9       10.21        2.68      8.66 o
   4   6   9       37.22       29.18     10.07 o
   5   6   9       12.40       -3.75      9.33 o
   6   6   9        9.69        5.76      9.30 o
   7   6   9        3.38        5.91      9.21 o
   8   6   9       28.43       39.98     10.21 o
   9   6   9        6.45       18.98     11.54 o
  10   6   9        1.38        4.28      9.08 o
  11   6   9        1.40        0.21     13.04 o
   1   7   9       25.19       28.52     13.81 o
   1   0  10      267.43      266.00      7.09 o
   2   0  10      200.43      233.62      6.01 o
   3   0  10      141.34      121.02      4.33 o
   4   0  10       37.66       69.22      3.45 o
   5   0  10      246.98      271.43      7.16 o
   6   0  10     2313.91     2378.79     42.40 o
   7   0  10     1118.62     1296.94     20.12 o
   8   0  10      218.27      173.82      5.46 o
   9   0  10      429.88      534.48     12.44 o
  10   0  10        0.86        3.32      4.29 o
  11   0  10        0.86        0.00      1.07 o
  12   0  10      485.58      514.10     12.67 o
  13   0  10        7.28        5.67      5.57 o
  14   0  10      688.11      691.47     19.60 o
  15   0  10       41.06       26.34      6.91 o
  16   0  10      279.69      230.16     13.18 o
  17   0  10      187.73      233.62     15.50 o
  18   0  10      141.06      161.23     17.61 o
  19   0  10        1.73        9.96     11.57 o
  20   0  10        0.43       12.67     17.39 o
  21   0  10       25.95        0.32     14.40 o
   1   1  10       19.36       23.45      2.00 o
   3   1  10       34.38       38.17      1.79 o
   4   1  10      271.49      212.61      3.62 o
   5   1  10      703.92      769.76      9.19 o
   6   1  10       13.24       21.01      1.70 o
   7   1  10        4.05        4.58      1.29 o
   8   1  10       87.62      110.11      2.83 o
   9   1  10      113.53      131.71      4.04 o
  10   1  10       81.75       95.43      4.24 o
  11   1  10        1.09       -0.54      3.01 o
  12   1  10        1.17        3.32      3.43 o
  13   1  10       11.07        1.07      3.43 o
  14   1  10        7.97       -1.93      4.82 o
  15   1  10        7.91       10.83      5.92 o
  16   1  10        6.40        0.54      6.02 o
  17   1  10        7.76        3.32      5.46 o
  18   1  10       37.97       30.65      8.02 o
  19   1  10        7.52        1.18      7.83 o
  20   1  10       82.42       80.68     11.16 o
   1   2  10     2188.21     2402.06     27.38 o
   2   2  10      655.80      719.50      7.77 o
   3   2  10      704.64      741.32      8.45 o
   4   2  10     4846.76     5403.12    143.01 o
   5   2  10     1651.16     1857.76     19.63 o
   6   2  10      469.87      469.13      5.83 o
   7   2  10      693.56      689.29      7.60 o
   8   2  10      412.17      453.58      6.17 o
   9   2  10       19.72       18.36      2.22 o
  10   2  10      883.12      896.30     11.15 o
  11   2  10       37.05       31.11      2.88 o
  12   2  10       10.56       10.16      2.90 o
  13   2  10        1.82        8.58      3.94 o
  14   2  10      702.56      725.06     15.60 o
  15   2  10       89.09       92.23      6.76 o
  16   2  10       54.52       57.23      6.89 o
  17   2  10       20.39       13.42      7.05 o
  18   2  10       41.86       40.77      7.67 o
  19   2  10        5.63        4.58      7.58 o
  20   2  10       30.66       33.95     11.09 o
   1   3  10      518.34      497.80      6.01 o
   2   3  10     4644.73     5464.15    142.28 o
   3   3  10     2041.97     2166.70     24.09 o
   4   3  10      751.47      605.60      8.15 o
   5   3  10     2470.51     2601.82     32.73 o
   6   3  10     2721.11     3016.19     35.23 o
   7   3  10        1.24        3.32      1.93 o
   8   3  10     2615.32     2697.71     35.48 o
   9   3  10      495.96      489.07      7.79 o
  10   3  10      326.83      294.75      6.04 o
  11   3  10       60.45       55.52      4.01 o
  12   3  10     1967.88     2156.12     35.55 o
  13   3  10        7.11       16.20      5.58 o
  14   3  10       25.50       32.40      5.07 o
  15   3  10        0.52       18.62      6.07 o
  16   3  10      156.92      167.87     11.80 o
  17   3  10       18.36       20.54      7.41 o
  18   3  10        3.05       10.16      7.72 o
  19   3  10       22.62       22.56      8.94 o
   0   4  10     1241.81     1310.39     22.48 o
   1   4  10       45.98       39.45      2.21 o
   2   4  10      538.04      548.93      7.27 o
   3   4  10      188.39      161.23      3.94 o
   4   4  10      851.98      840.21     10.20 o
   5   4  10       26.25       23.36      2.60 o
   6   4  10      847.98      839.01     11.39 o
   7   4  10      364.80      354.73      6.63 o
   8   4  10      464.00      465.55      9.38 o
   9   4  10       45.53       31.57      3.95 o
  10   4  10       92.89       72.72      4.94 o
  11   4  10        1.85        5.91      4.27 o
  12   4  10       38.69       20.54      4.88 o
  13   4  10        0.26       10.50      6.30 o
  14   4  10       10.84        8.04      6.86 o
  15   4  10       20.16       18.17      6.97 o
  16   4  10       32.48       43.18      8.16 o
  17   4  10       17.06       20.36      8.78 o
   1   5  10       20.28       27.09      4.31 o
   2   5  10       35.70       32.16      4.93 o
   3   5  10        1.57       -1.49      3.51 o
   4   5  10       18.06       21.78      4.64 o
   5   5  10        3.57        3.87      4.27 o
   6   5  10       22.72       22.47      4.81 o
   7   5  10        5.43        5.38      4.84 o
   8   5  10       43.65       50.11      5.72 o
   9   5  10        6.68       -0.32      5.16 o
  10   5  10       45.93       41.30      7.19 o
  11   5  10        4.45        4.16      6.96 o
  12   5  10       13.86       20.54     10.60 o
  13   5  10       13.50       20.93     10.60 o
  14   5  10        4.14        5.91      9.86 o
   0   6  10      320.35      332.11     20.74 o
   1   6  10        0.01       -0.63      8.84 o
   2   6  10       14.19       15.22      7.59 o
   3   6  10       39.97       33.22      9.54 o
   4   6  10       73.25       78.47      9.17 o
   5   6  10        1.47        3.87      7.82 o
   6   6  10        2.05       -1.60      9.82 o
   7   6  10       46.31       41.97     10.46 o
   8   6  10       27.77       25.40     11.05 o
   9   6  10       13.47       38.68     15.57 o
  10   6  10       10.74       21.59     14.81 o
   1   1  11      191.69      168.14      4.03 o
   3   1  11     1025.30     1152.15     12.65 o
   4   1  11      300.26      280.36      4.51 o
   5   1  11        0.02        0.54      1.62 o
   6   1  11      149.21      137.72      3.41 o
   7   1  11      163.59      162.02      3.68 o
   8   1  11       99.93      104.96      2.97 o
   9   1  11      435.67      454.02      7.06 o
  10   1  11        9.25        5.76      1.84 o
  11   1  11       37.65       38.30      3.59 o
  12   1  11      582.68      614.80     11.29 o
  13   1  11      217.51      216.85      7.31 o
  14   1  11       60.70       47.93      5.88 o
  15   1  11        5.13        0.43      4.69 o
  16   1  11      389.78      404.30     11.65 o
  17   1  11       29.70       18.17      6.35 o
  18   1  11        6.86       10.36      6.73 o
  19   1  11        7.59       18.00      7.82 o
  20   1  11       33.64       38.55      9.64 o
   0   2  11     1107.14     1135.35     21.62 o
   1   2  11       94.14      104.75      2.54 o
   2   2  11      179.88      142.12      3.21 o
   3   2  11        4.59        2.57      1.60 o
   4   2  11     2178.73     2223.91     22.45 o
   5   2  11      106.98      109.90      2.82 o
   6   2  11       12.25       10.70      1.83 o
   7   2  11       53.43       41.56      2.13 o
   8   2  11     1999.45     2203.47     26.23 o
   9   2  11        9.52       11.03      2.47 o
  10   2  11      881.24      970.27     12.25 o
  11   2  11      207.01      227.03      5.61 o
  12   2  11      131.60      158.62      5.22 o
  13   2  11       56.64       48.65      4.77 o
  14   2  11      139.21      136.75      6.78 o
  15   2  11       36.15       28.73      5.65 o
  16   2  11        0.43       -1.60      5.54 o
  17   2  11        0.02       -5.14      7.08 o
  18   2  11       16.09       12.97      7.68 o
  19   2  11       26.39       29.86      8.93 o
   1   3  11       18.06       19.71      1.93 o
   2   3  11      442.66      440.88      6.08 o
   3   3  11        3.38        0.21      1.94 o
   4   3  11        1.88        0.43      1.92 o
   5   3  11      125.31      120.10      3.41 o
   6   3  11        7.04        7.41      2.37 o
   7   3  11        0.92        2.03      1.92 o
   8   3  11       13.56       18.00      2.63 o
   9   3  11      137.75      133.62      4.07 o
  10   3  11        0.97       -0.21      2.70 o
  11   3  11       17.72       17.13      3.08 o
  12   3  11       23.34       29.51      4.38 o
  13   3  11       10.01        3.09      4.70 o
  14   3  11        0.74       -2.03      5.02 o
  15   3  11       38.06       26.13      7.94 o
  16   3  11        3.36        0.76      7.30 o
  17   3  11        6.04        5.67      7.29 o
  18   3  11        1.15       -1.18      6.85 o
   0   4  11     1232.21     1273.20     22.90 o
   1   4  11       69.65       69.22      2.92 o
   2   4  11       43.33       38.17      2.43 o
   3   4  11       40.54       39.72      2.61 o
   4   4  11     1174.25     1243.83     15.32 o
   5   4  11      176.82      172.73      4.63 o
   6   4  11        7.67        7.92      2.97 o
   7   4  11       62.35       62.51      3.60 o
   8   4  11      487.14      513.16      9.38 o
   9   4  11       39.99       29.41      4.26 o
  10   4  11      516.38      557.20     11.23 o
  11   4  11       30.19       22.26      4.01 o
  12   4  11        4.18       -3.32      5.77 o
  13   4  11      133.86      113.18      8.59 o
  14   4  11      238.44      251.35     12.80 o
  15   4  11        1.22        0.00      1.07 o
  16   4  11        1.59       -0.32      7.74 o
   1   5  11        0.32        2.68      5.04 o
   2   5  11      342.55      369.30     11.14 o
   3   5  11      203.69      203.06      7.08 o
   4   5  11      569.98      649.13     15.82 o
   5   5  11        0.01        2.47      4.63 o
   6   5  11      192.50      212.00      8.74 o
   7   5  11       41.22       25.82      5.68 o
   8   5  11      138.83      132.67      8.34 o
   9   5  11       11.79       16.79      6.45 o
  10   5  11      216.02      209.60     11.98 o
  11   5  11        4.92        4.81      8.45 o
  12   5  11       27.12       20.54      9.66 o
  13   5  11        0.03      -10.09      9.53 o
  14   5  11        5.71       18.17     11.65 o
   0   6  11       59.72       49.52     12.53 o
   1   6  11        1.20        0.85     10.12 o
   2   6  11        0.10        0.43      7.46 o
   3   6  11        0.33       -5.91      7.96 o
   4   6  11        1.98       -5.67      8.03 o
   5   6  11        5.88       11.38      9.22 o
   6   6  11       14.97       23.06     12.22 o
   7   6  11        9.45       12.30     10.39 o
   8   6  11        5.30       15.22     15.51 o
   9   6  11        0.30       -7.69     14.52 o
  10   6  11        1.59        7.92     12.64 o
   0   0  12      794.67      563.07     16.70 o
   1   0  12       38.79       40.11      3.80 o
   2   0  12     1381.58     1466.10     28.53 o
   3   0  12      253.00      257.62      6.64 o
   4   0  12       18.65        4.50      2.46 o
   5   0  12       37.54       36.90      3.52 o
   6   0  12     2505.83     2538.87     54.23 o
   7   0  12      337.42      356.68      8.20 o
   8   0  12       58.39       76.10      3.07 o
   9   0  12      684.44      788.83     16.86 o
  10   0  12     1398.56     1384.07     26.18 o
  11   0  12      140.21      129.35      7.53 o
  12   0  12     1622.12     1809.02     36.09 o
  13   0  12       62.10       46.22      6.90 o
  14   0  12     2204.96     2400.04     50.70 o
  15   0  12        0.32       -1.93      6.95 o
  16   0  12      193.63      161.50     13.15 o
  17   0  12        0.29        3.20     12.19 o
  18   0  12      346.59      329.10     20.27 o
  19   0  12        2.15       -3.54     12.55 o
  20   0  12        1.18        8.33     17.63 o
   1   1  12      214.95      165.46      4.26 o
   2   1  12     2078.91     2226.85     26.37 o
   3   1  12      620.18      649.13      8.44 o
   4   1  12      292.98      300.82      5.02 o
   5   1  12        1.40        0.11      1.73 o
   6   1  12     1009.83     1027.17     11.94 o
   7   1  12        0.34       -0.43      1.70 o
   8   1  12       35.05       45.66      2.10 o
   9   1  12        0.19        1.60      1.80 o
  10   1  12      266.90      277.25      5.86 o
  11   1  12       18.71       15.30      3.64 o
  12   1  12      232.45      216.85      6.40 o
  13   1  12       22.51       19.16      4.53 o
  14   1  12        3.87        4.16      5.02 o
  15   1  12       28.65       36.53      5.63 o
  16   1  12      171.65      153.44      8.20 o
  17   1  12       15.70       -3.32      9.01 o
  18   1  12       10.22       20.36      8.59 o
  19   1  12       22.89       22.85      8.21 o
  20   1  12       71.63       54.91      8.74 o
   0   2  12        2.33       -0.96      2.56 o
   1   2  12      164.13      170.56      3.78 o
   2   2  12       61.51       77.92      2.38 o
   3   2  12        2.73        2.99      1.71 o
   4   2  12       15.79        6.75      1.83 o
   5   2  12      131.01      122.15      3.20 o
   6   2  12      917.27      883.96     11.07 o
   7   2  12       57.67       55.98      2.63 o
   8   2  12      778.45      814.61     10.05 o
   9   2  12        5.45        2.77      2.35 o
  10   2  12     1239.53     1275.41     16.26 o
  11   2  12       27.47       27.75      3.49 o
  12   2  12      140.16      156.79      5.70 o
  13   2  12       60.28       67.85      5.62 o
  14   2  12      711.31      725.06     15.05 o
  15   2  12        8.72        8.88      6.10 o
  16   2  12        0.14       -1.81      6.18 o
  17   2  12        8.39       12.67      8.18 o
  18   2  12      188.77      171.65     11.66 o
  19   2  12        0.52      -10.29     10.09 o
   1   3  12       64.32       55.67      2.47 o
   2   3  12      587.01      593.43      8.06 o
   3   3  12       22.51       18.54      2.23 o
   4   3  12        9.62        1.81      1.92 o
   5   3  12      220.94      182.38      4.20 o
   6   3  12     1214.13     1200.42     14.34 o
   7   3  12       17.20        7.07      2.14 o
   8   3  12     2513.75     2753.89     39.10 o
   9   3  12      125.55      129.35      3.77 o
  10   3  12      183.37      182.94      6.16 o
  11   3  12        7.76        8.76      3.31 o
  12   3  12      597.04      608.15     13.27 o
  13   3  12        1.08        1.18      4.72 o
  14   3  12       73.49       71.66      6.14 o
  15   3  12        0.70       -2.77      7.80 o
  16   3  12      236.97      246.77     13.00 o
  17   3  12        0.78        5.47      6.53 o
  18   3  12       61.04       60.56      8.86 o
   0   4  12       42.57       22.96      3.37 o
   1   4  12       50.31       58.01      3.15 o
   2   4  12      117.91      100.97      3.33 o
   3   4  12       59.86       50.25      2.65 o
   4   4  12      100.09       81.06      3.35 o
   5   4  12        1.64        4.90      2.80 o
   6   4  12      705.10      687.67     10.31 o
   7   4  12       13.59       10.16      2.77 o
   8   4  12       30.77       19.98      3.71 o
   9   4  12        1.43        1.81      3.95 o
  10   4  12       39.11       29.07      4.80 o
  11   4  12       11.73        6.22      4.59 o
  12   4  12        2.57        4.37      5.88 o
  13   4  12        0.04       -3.87      6.76 o
  14   4  12        0.31       10.09      5.92 o
  15   4  12        6.08       13.19      9.63 o
  16   4  12       33.45       36.27      8.73 o
   1   5  12        0.16        1.18      4.50 o
   2   5  12       80.32       80.13      5.93 o
   3   5  12       12.92        8.04      5.16 o
   4   5  12       20.29       14.66      4.99 o
   5   5  12       13.37        3.87      5.38 o
   6   5  12      106.26      110.55      7.40 o
   7   5  12       40.57       33.47      5.87 o
   8   5  12       59.46       36.65      7.76 o
   9   5  12        3.56        8.04      6.63 o
  10   5  12       59.06       55.83      8.66 o
  11   5  12       27.58       28.85      9.23 o
  12   5  12       25.14       12.30      9.87 o
  13   5  12        2.29       -0.32      8.93 o
   0   6  12      112.05      112.51     17.78 o
   1   6  12        2.93       -7.92      8.69 o
   2   6  12       21.14       20.54      7.31 o
   3   6  12        1.41       10.29      9.63 o
   4   6  12       55.14       58.48      9.81 o
   5   6  12        0.44       -6.43      8.97 o
   6   6  12       35.01       38.68     14.41 o
   7   6  12        0.71        2.77     11.76 o
   8   6  12       21.45       28.52     16.80 o
   9   6  12       30.13       13.57     12.81 o
   1   1  13      355.93      322.75      6.32 o
   3   1  13     2036.66     2189.89     26.15 o
   4   1  13       45.75       49.52      2.62 o
   5   1  13      328.49      283.49      5.23 o
   6   1  13      284.69      280.71      5.55 o
   7   1  13     1315.71     1424.40     17.97 o
   8   1  13       93.71       92.62      3.38 o
   9   1  13      503.48      537.35      8.16 o
  10   1  13      180.81      198.37      5.54 o
  11   1  13      246.07      236.80      6.69 o
  12   1  13      473.18      527.33     10.45 o
  13   1  13      282.38      262.97      9.06 o
  14   1  13       58.71       58.17      6.16 o
  15   1  13       40.06       36.53      5.63 o
  16   1  13      208.46      233.31     11.06 o
  17   1  13       19.66       23.26     10.28 o
  18   1  13        2.82        9.45      8.27 o
  19   1  13        4.70        4.28      8.48 o
  20   1  13        5.74       15.62      8.75 o
   0   2  13       95.03      109.90      4.78 o
   1   2  13       40.16       51.43      2.53 o
   2   2  13      134.42      121.70      3.43 o
   3   2  13        1.15       -0.11      1.95 o
   4   2  13       60.83       40.37      2.24 o
   5   2  13       14.04       17.65      2.26 o
   6   2  13     1025.55     1029.83     13.28 o
   7   2  13       19.25       10.70      2.16 o
   8   2  13      704.59      773.21     10.36 o
   9   2  13      205.17      192.01      4.58 o
  10   2  13     1489.62     1589.03     22.28 o
  11   2  13       98.74       86.17      4.23 o
  12   2  13       48.25       49.52      3.93 o
  13   2  13      553.62      575.92     12.92 o
  14   2  13      140.70      141.14      7.63 o
  15   2  13       15.11        6.22      5.88 o
  16   2  13        2.12       -2.25      6.96 o
  17   2  13      101.94       76.10      8.13 o
  18   2  13       22.85       32.63      8.51 o
  19   2  13       31.43       19.52      9.61 o
   1   3  13       91.88       74.67      2.86 o
   2   3  13      787.58      816.97     10.65 o
   3   3  13      300.41      273.13      5.13 o
   4   3  13       56.00       54.45      2.90 o
   5   3  13      136.56      141.63      4.43 o
   6   3  13       59.78       56.60      3.27 o
   7   3  13       55.73       58.64      2.85 o
   8   3  13       63.61       57.23      3.13 o
   9   3  13      155.91      138.20      4.86 o
  10   3  13       58.62       49.08      4.35 o
  11   3  13        3.00        4.58      3.73 o
  12   3  13       14.14       19.71      4.69 o
  13   3  13        2.11       -3.09      4.92 o
  14   3  13        0.30       -3.20      6.19 o
  15   3  13        2.82        8.46      7.52 o
  16   3  13        3.01        4.16      6.41 o
  17   3  13        4.59        7.81      8.21 o
  18   3  13        1.90        6.64      9.86 o
   0   4  13     1407.52     1541.54     28.44 o
   1   4  13      106.09      106.88      4.07 o
   2   4  13       19.21       11.45      2.24 o
   3   4  13       38.17       44.27      3.17 o
   4   4  13      810.76      868.64     14.03 o
   5   4  13       14.71        9.77      3.11 o
   6   4  13      111.70      102.02      4.18 o
   7   4  13       19.24       19.16      3.62 o
   8   4  13      373.17      389.45      9.39 o
   9   4  13        1.59        0.00      1.07 o
  10   4  13      460.85      476.79     11.75 o
  11   4  13       74.70       70.44      5.73 o
  12   4  13        5.67        7.19      6.88 o
  13   4  13       15.99       10.16      6.53 o
  14   4  13      154.80      159.92     11.26 o
  15   4  13        0.50       -6.22      7.59 o
  16   4  13        1.78        2.35      6.53 o
   1   5  13        3.35       -2.25      4.81 o
   2   5  13      307.40      314.25     12.11 o
   3   5  13      202.00      187.73      8.79 o
   4   5  13      447.87      489.07     14.19 o
   5   5  13       13.81        8.04      5.99 o
   6   5  13      104.19      107.74      7.30 o
   7   5  13       81.49       74.67      6.97 o
   8   5  13      180.40      192.01     11.18 o
   9   5  13        4.24       -1.81      6.51 o
  10   5  13      188.99      185.47     12.12 o
  11   5  13       20.16       17.31      8.87 o
  12   5  13      116.63       89.27     11.53 o
  13   5  13       35.57       20.64      9.12 o
   0   6  13        1.41        5.57     13.09 o
   1   6  13       35.49       39.72      9.14 o
   2   6  13        4.06        5.38      7.53 o
   3   6  13       17.70        9.83      9.28 o
   4   6  13        1.17        2.13      9.51 o
   5   6  13       16.52       14.03     13.26 o
   6   6  13        0.92       -2.68     10.79 o
   7   6  13        8.56       -7.92     15.61 o
   8   6  13        5.44       12.97     13.42 o
   2   0  14      401.53      441.32     10.43 o
   3   0  14     1949.95     1934.37     37.32 o
   4   0  14     1330.66     1190.40     22.14 o
   5   0  14     1104.91     1325.41     26.38 o
   6   0  14        0.63       11.24      4.93 o
   7   0  14      539.19      531.61     15.27 o
   8   0  14        1.14        1.93      3.09 o
   9   0  14       14.19       22.56      1.97 o
  10   0  14       19.35       22.96      5.85 o
  11   0  14       43.57       35.29      5.65 o
  12   0  14       11.20       13.19      5.79 o
  13   0  14      179.07      166.53     11.21 o
  14   0  14      417.45      398.09     14.04 o
  15   0  14       79.27       51.58      9.81 o
  16   0  14        4.87        2.57      8.46 o
  17   0  14      207.70      233.31     18.33 o
  18   0  14      221.17      208.10     19.71 o
  19   0  14        2.40       23.75     19.17 o
   1   1  14       17.58        9.19      2.57 o
   2   1  14      426.01      408.06      7.95 o
   3   1  14      221.50      206.03      4.46 o
   4   1  14      484.92      471.38      8.54 o
   5   1  14      290.26      271.76      5.46 o
   6   1  14      203.66      170.83      4.87 o
   7   1  14        1.31        1.70      2.35 o
   8   1  14        2.71        4.07      2.26 o
   9   1  14      272.81      285.94      5.25 o
  10   1  14       72.38       78.84      2.95 o
  11   1  14       48.13       53.08      4.22 o
  12   1  14      172.33      169.49      6.47 o
  13   1  14       16.53       16.37      5.28 o
  14   1  14        8.43       11.24      5.14 o
  15   1  14        0.57       -9.01      6.01 o
  16   1  14       27.97       23.56      8.84 o
  17   1  14       72.58       62.18     11.09 o
  18   1  14        3.61       -2.68      7.38 o
  19   1  14        0.51        2.03      7.39 o
   0   2  14     4820.16     5471.80    200.56 o
   1   2  14      598.40      596.97      8.60 o
   2   2  14        0.74        0.63      1.92 o
   3   2  14      300.54      299.39      5.38 o
   4   2  14      734.15      795.23     10.51 o
   5   2  14      450.55      488.15      7.77 o
   6   2  14       50.24       40.64      2.90 o
   7   2  14      635.88      690.37      9.79 o
   8   2  14      168.35      155.24      4.12 o
   9   2  14       39.30       35.29      3.07 o
  10   2  14      334.01      352.40      6.61 o
  11   2  14       44.20       49.96      4.24 o
  12   2  14        7.98       10.29      4.58 o
  13   2  14       37.80       22.96      6.35 o
  14   2  14      353.68      403.89     12.06 o
  15   2  14       99.86       84.26      6.46 o
  16   2  14       23.44       15.87      7.51 o
  17   2  14        6.29       13.80      7.84 o
  18   2  14       40.84       56.45      9.80 o
   1   3  14      137.61      157.31      3.63 o
   2   3  14      977.82     1079.56     14.96 o
   3   3  14     2086.11     2260.17     31.49 o
   4   3  14       24.34       20.36      3.46 o
   5   3  14     1661.13     1762.66     24.33 o
   6   3  14     2056.02     2246.42     28.44 o
   7   3  14      298.38      324.98      5.97 o
   8   3  14      404.55      380.93      6.86 o
   9   3  14      491.80      531.13      9.06 o
  10   3  14      659.85      700.20     13.14 o
  11   3  14        2.38        7.69      5.05 o
  12   3  14      193.86      193.73      7.49 o
  13   3  14        4.79        6.64      4.58 o
  14   3  14        5.73        3.43      6.98 o
  15   3  14        2.13       -6.22      6.55 o
  16   3  14       14.70       11.80      7.33 o
  17   3  14       10.90       12.02      8.61 o
   0   4  14     1977.16     2089.37     44.46 o
   1   4  14      245.50      244.83      6.16 o
   2   4  14        3.82        8.33      2.69 o
   3   4  14      109.38       93.02      3.99 o
   4   4  14      927.87      888.89     14.19 o
   5   4  14      279.62      261.96      6.03 o
   6   4  14       98.43       96.85      4.68 o
   7   4  14       63.64       62.84      4.75 o
   8   4  14      146.25      124.22      6.00 o
   9   4  14       14.89       23.26      4.39 o
  10   4  14       52.78       52.48      5.85 o
  11   4  14       10.10       11.66      6.01 o
  12   4  14        0.05       -3.32      5.70 o
  13   4  14        8.55       13.80      7.61 o
  14   4  14        0.06       -0.43      9.28 o
  15   4  14        3.53        2.57      8.27 o
   1   5  14      108.44      115.61      7.12 o
   2   5  14        0.20       -0.54      6.02 o
   3   5  14      132.50      119.42      7.01 o
   4   5  14       15.57        7.52      5.16 o
   5   5  14       33.65       32.16      5.52 o
   6   5  14        0.82       -0.11      6.71 o
   7   5  14       35.32       28.52      6.85 o
   8   5  14       42.89       44.41      7.31 o
   9   5  14        5.25        8.33      7.05 o
  10   5  14        2.17       -7.69      6.95 o
  11   5  14        1.04        8.16      7.63 o
  12   5  14       85.19       70.61     11.31 o
   0   6  14      192.08      207.51     22.66 o
   1   6  14       40.86       33.47      9.82 o
   2   6  14       26.26       17.73      9.94 o
   3   6  14      104.02      140.89     13.27 o
   4   6  14       96.78       92.23     15.70 o
   5   6  14        4.60        2.03     11.59 o
   6   6  14       17.37       27.64     12.95 o
   7   6  14       44.65       50.99     18.47 o
   8   6  14       25.46       11.59     15.65 o
   1   1  15     1487.97     1405.71     20.95 o
   2   1  15       11.33        2.99      2.57 o
   3   1  15      355.66      326.10      7.10 o
   4   1  15      376.09      392.73      8.20 o
   5   1  15      153.39      127.47      4.21 o
   6   1  15        7.71        8.46      2.65 o
   7   1  15        0.22       -2.99      2.46 o
   8   1  15      693.89      718.39     10.54 o
   9   1  15      310.48      330.98      6.03 o
  10   1  15       24.25       27.85      2.29 o
  11   1  15      103.45      101.80      5.43 o
  12   1  15      212.67      212.00      7.84 o
  13   1  15      694.76      686.04     15.18 o
  14   1  15      138.20      135.78      7.96 o
  15   1  15      165.71      167.60      8.85 o
  16   1  15      157.08      172.18     13.03 o
  17   1  15      170.03      165.46     12.25 o
  18   1  15        8.12       28.96     12.14 o
  19   1  15       52.72       82.56      9.78 o
   0   2  15      643.93      672.54     13.95 o
   1   2  15       13.65       14.03      2.80 o
   2   2  15      355.73      349.29      6.19 o
   3   2  15      306.44      252.66      4.94 o
   4   2  15      767.02      756.61     10.82 o
   5   2  15        0.65        0.00      1.07 o
   6   2  15        7.71        7.41      2.59 o
   7   2  15     1545.65     1579.97     22.21 o
   8   2  15        6.32        4.58      2.44 o
   9   2  15      334.47      340.07      6.88 o
  10   2  15      142.22      149.12      4.80 o
  11   2  15      733.97      725.06     13.38 o
  12   2  15       69.38       66.49      5.74 o
  13   2  15      137.79      137.23      7.75 o
  14   2  15      175.68      175.18      9.04 o
  15   2  15      171.70      154.47      9.78 o
  16   2  15        4.68        0.00      1.07 o
  17   2  15        0.82       -3.54      6.55 o
  18   2  15       74.32       57.23      9.70 o
   1   3  15        0.15        0.32      1.62 o
   2   3  15      673.46      787.66     10.45 o
   3   3  15        9.94       14.90      2.72 o
   4   3  15      309.42      326.10      6.35 o
   5   3  15      279.88      232.05      5.35 o
   6   3  15        8.46        6.32      2.35 o
   7   3  15        5.29        0.76      2.68 o
   8   3  15       88.68       93.62      4.40 o
   9   3  15       49.59       44.00      4.12 o
  10   3  15       55.48       52.33      3.89 o
  11   3  15      119.34      129.58      6.13 o
  12   3  15        3.58       10.62      5.13 o
  13   3  15       20.45       18.54      6.77 o
  14   3  15        5.23        1.39      6.20 o
  15   3  15       76.49       73.24      8.15 o
  16   3  15        4.95       -4.37      7.91 o
  17   3  15        5.60        8.76      8.33 o
   0   4  15       45.24       48.65      5.34 o
   1   4  15       56.49       34.68      3.29 o
   2   4  15        1.68        1.30      2.81 o
   3   4  15      124.96      102.02      4.59 o
   4   4  15      306.81      286.63      7.00 o
   5   4  15      292.99      249.06      6.53 o
   6   4  15      202.87      235.85      6.99 o
   7   4  15      492.28      506.61     11.18 o
   8   4  15       66.75       67.01      4.74 o
   9   4  15      196.40      209.90      7.80 o
  10   4  15      136.35      118.29      6.76 o
  11   4  15      377.80      359.43     14.52 o
  12   4  15        0.36       -0.43      8.00 o
  13   4  15      104.86      114.28     10.17 o
  14   4  15       12.44       17.13      8.48 o
  15   4  15       33.53       32.28      9.52 o
   1   5  15      234.74      224.23      9.92 o
   2   5  15        0.18       -0.63      5.75 o
   3   5  15       21.52       17.65      5.39 o
   4   5  15       96.00       97.06      6.73 o
   5   5  15       58.67       52.93      6.78 o
   6   5  15        6.27        8.16      6.85 o
   7   5  15        3.41        5.76      7.06 o
   8   5  15      156.52      156.79     11.15 o
   9   5  15        9.46        3.95      7.69 o
  10   5  15        0.07       10.50      8.11 o
  11   5  15        0.39       13.80      8.22 o
  12   5  15       45.25       26.24     11.88 o
   0   6  15       10.02       18.62     14.47 o
   1   6  15        6.02       -8.76      9.73 o
   2   6  15        0.69        7.52     10.10 o
   3   6  15        3.92        3.95     12.09 o
   4   6  15        5.66       -2.68     13.71 o
   5   6  15        0.18       11.66      9.19 o
   6   6  15        2.41       12.74     12.64 o
   7   6  15        0.48       -8.33     14.04 o
   0   0  16     1410.90     1571.76     47.59 o
   2   0  16       60.11       71.66      6.14 o
   3   0  16     6275.97     6422.31    213.97 o
   4   0  16      665.77      731.21     17.35 o
   5   0  16        0.86        6.12      4.81 o
   6   0  16        0.01       -5.14      4.41 o
   7   0  16      317.21      344.67     13.84 o
   8   0  16      121.43      116.06      5.79 o
   9   0  16      205.80      231.11      7.55 o
  10   0  16      296.62      351.23      9.31 o
  11   0  16      581.22      604.07     18.31 o
  12   0  16       37.18       38.17      6.39 o
  13   0  16      464.91      505.68     15.83 o
  14   0  16      150.11      168.67     14.51 o
  15   0  16      106.89      110.77     11.98 o
  16   0  16       64.12       78.28     13.55 o
  17   0  16      171.52      181.54     18.69 o
  18   0  16       54.26       82.74     13.74 o
  19   0  16       21.54       25.40     16.48 o
   1   1  16     1679.26     1754.86     26.01 o
   2   1  16        1.24        3.09      3.31 o
   3   1  16      670.89      689.29     13.04 o
   4   1  16      127.20      133.14      5.26 o
   5   1  16      800.64      794.65     12.84 o
   6   1  16      441.44      449.18      8.77 o
   7   1  16      204.54      188.01      5.11 o
   8   1  16      506.04      557.20      9.28 o
   9   1  16      360.82      368.11      8.34 o
  10   1  16       66.27       75.75      3.60 o
  11   1  16      121.20      122.61      3.66 o
  12   1  16       15.88       15.22      5.00 o
  13   1  16        6.58       17.65      5.57 o
  14   1  16       12.87       15.38      5.69 o
  15   1  16      264.74      270.74     13.28 o
  16   1  16        1.25        1.70      8.31 o
  17   1  16       55.35       82.93     13.39 o
  18   1  16        3.11        4.37     10.16 o
   0   2  16       49.09       44.69      4.16 o
   1   2  16      184.72      163.34      4.50 o
   2   2  16      168.04      148.61      4.54 o
   3   2  16      182.50      198.66      5.55 o
   4   2  16      202.03      193.44      4.89 o
   5   2  16       38.35       35.53      3.08 o
   6   2  16       13.74       14.74      3.02 o
   7   2  16        6.18       11.38      3.00 o
   8   2  16       20.64       22.56      2.75 o
   9   2  16      141.31      140.89      4.67 o
  10   2  16        0.10       -0.96      2.69 o
  11   2  16       26.83       36.15      5.60 o
  12   2  16      105.52       96.85      6.73 o
  13   2  16       62.74       51.88      7.00 o
  14   2  16        8.55       -3.20      7.49 o
  15   2  16       11.71       19.98      8.51 o
  16   2  16        0.44        1.93      7.60 o
  17   2  16        0.01       -0.63      8.73 o
  18   2  16       20.62       19.62     10.09 o
   1   3  16      291.64      294.75      4.98 o
   2   3  16      102.30      115.38      3.12 o
   3   3  16     1853.23     2062.96     30.08 o
   4   3  16       24.65       24.57      1.84 o
   5   3  16        9.60        6.75      2.37 o
   6   3  16       27.33       19.16      2.90 o
   7   3  16      728.79      818.16     13.61 o
   8   3  16        6.76        1.70      3.00 o
   9   3  16       22.08       28.07      3.39 o
  10   3  16        6.88        2.68      3.52 o
  11   3  16       76.23       76.28      5.97 o
  12   3  16      122.39      121.70      8.45 o
  13   3  16        6.25       18.00      7.64 o
  14   3  16       25.46       27.31      8.22 o
  15   3  16      109.10       92.62      9.76 o
  16   3  16        5.21        9.14      8.44 o
   0   4  16       14.37        8.76      5.33 o
   1   4  16      464.07      412.67      8.82 o
   2   4  16      104.73       94.22      3.62 o
   3   4  16        3.62        4.16      3.29 o
   4   4  16       57.62       44.83      4.57 o
   5   4  16      385.46      410.99      9.23 o
   6   4  16       59.24       63.99      4.97 o
   7   4  16       50.48       41.04      4.51 o
   8   4  16        8.40        6.02      4.41 o
   9   4  16        0.72        5.76      4.37 o
  10   4  16        4.19       12.67      6.12 o
  11   4  16       26.96       18.44      6.40 o
  12   4  16       29.55       27.09      7.11 o
  13   4  16        7.21        9.14      6.19 o
  14   4  16        0.39       -2.57      6.88 o
   1   5  16      185.65      199.25      9.64 o
   2   5  16       77.88       79.21      9.21 o
   3   5  16       94.39       87.52     10.26 o
   4   5  16        0.22       -5.04      5.48 o
   5   5  16      402.82      469.13     15.69 o
   6   5  16       34.74       41.17      8.10 o
   7   5  16       41.45       39.98      6.80 o
   8   5  16       32.38       22.56      8.35 o
   9   5  16      256.03      221.45     13.55 o
  10   5  16        0.31       12.45      9.14 o
  11   5  16        2.57       10.62      9.85 o
   0   6  16       25.05       23.26     12.87 o
   1   6  16      107.76      111.21     12.44 o
   2   6  16       13.00        2.57     10.72 o
   3   6  16      306.37      338.55     19.80 o
   4   6  16       36.97       43.05     11.95 o
   5   6  16        1.14       12.82     12.08 o
   1   1  17      668.01      656.54     12.20 o
   2   1  17      738.99      776.66     14.43 o
   3   1  17        0.05        2.35      3.33 o
   4   1  17       28.65       33.70      4.21 o
   5   1  17     1015.91      991.02     16.29 o
   6   1  17        0.00       -2.03      2.69 o
   7   1  17      958.69      930.71     14.52 o
   8   1  17       45.94       38.30      3.46 o
   9   1  17      544.23      587.40     10.54 o
  10   1  17       43.65       37.65      3.43 o
  11   1  17      327.94      319.40      8.50 o
  12   1  17        0.01       -4.16      5.15 o
  13   1  17     1077.34     1193.97     23.60 o
  14   1  17        7.34        3.09      6.08 o
  15   1  17      120.40      116.06     12.26 o
  16   1  17        5.45       20.45     11.42 o
  17   1  17      305.87      265.65     16.19 o
  18   1  17        1.23       -0.43      9.28 o
   0   2  17       11.44       11.24      4.51 o
   1   2  17       67.26       65.66      3.86 o
   2   2  17       17.97       14.59      3.08 o
   3   2  17      410.10      389.45      7.76 o
   4   2  17        1.34        2.35      2.57 o
   5   2  17      132.59      147.35      5.02 o
   6   2  17        0.88        3.95      3.00 o
   7   2  17     2151.46     2311.63     36.82 o
   8   2  17      152.40      152.67      5.37 o
   9   2  17      100.23       88.09      3.89 o
  10   2  17        1.24       -3.32      3.65 o
  11   2  17      651.78      704.04     13.73 o
  12   2  17      124.13      126.54      8.15 o
  13   2  17       38.77       32.16      6.58 o
  14   2  17        4.69        6.12      7.27 o
  15   2  17      139.24      140.89     10.08 o
  16   2  17       12.76       11.66      7.91 o
  17   2  17       22.13       22.26      9.27 o
   1   3  17       49.36       44.14      2.61 o
   2   3  17       75.14       66.16      3.20 o
   3   3  17       53.69       43.73      2.60 o
   4   3  17       47.59       43.87      3.15 o
   5   3  17       51.00       34.43      3.41 o
   6   3  17       69.70       71.84      3.68 o
   7   3  17      197.36      211.40      6.62 o
   8   3  17      164.66      153.19      5.63 o
   9   3  17        0.99       -1.30      3.87 o
  10   3  17       76.47       81.62      6.17 o
  11   3  17      118.77      125.84      8.13 o
  12   3  17       27.83       19.52      7.31 o
  13   3  17       23.96       17.13      7.20 o
  14   3  17        0.33       -3.87      7.49 o
  15   3  17       12.23       14.43      8.96 o
  16   3  17        7.79      -11.87      7.91 o
   0   4  17      142.13      138.69      9.02 o
   1   4  17       61.56       75.38      5.39 o
   2   4  17        1.43        4.07      2.88 o
   3   4  17       50.36       52.18      4.64 o
   4   4  17        4.82       15.87      4.04 o
   5   4  17       77.93       81.62      6.17 o
   6   4  17       45.68       41.04      4.51 o
   7   4  17      386.04      389.05     10.21 o
   8   4  17       24.50       20.18      4.27 o
   9   4  17      107.82       91.04      6.71 o
  10   4  17       25.42       20.18      6.23 o
  11   4  17      127.28      142.12      9.87 o
  12   4  17        6.41        5.76      7.60 o
  13   4  17       66.16       59.12      9.55 o
  14   4  17        0.14       -3.54      8.15 o
   1   5  17       54.26       45.25      8.21 o
   2   5  17      205.34      172.18     10.59 o
   3   5  17        0.15        3.87      8.14 o
   4   5  17       59.14       51.58      8.32 o
   5   5  17      259.86      244.50     12.63 o
   6   5  17       10.97        5.38      7.29 o
   7   5  17        0.30        4.81      6.54 o
   8   5  17       21.38       16.04      8.13 o
   9   5  17       93.80       87.71     10.46 o
  10   5  17       55.04       38.17     10.48 o
   0   6  17        2.40       10.29     15.67 o
   1   6  17        0.07        8.70     10.50 o
   2   6  17       15.07        8.16     11.82 o
   3   6  17        0.27        2.77     10.28 o
   4   6  17        0.24        3.20     13.38 o
   0   0  18     1874.13     2171.52     89.70 o
   1   0  18     4726.48     4896.78    166.56 o
   2   0  18      619.58      659.72     18.08 o
   3   0  18     2698.24     2727.89     60.54 o
   4   0  18      249.70      270.74     12.26 o
   5   0  18     1231.96     1294.70     29.04 o
   6   0  18      182.29      139.42      8.31 o
   7   0  18      359.66      393.96     13.56 o
   8   0  18      394.60      431.37     12.04 o
   9   0  18        0.71        4.16      4.26 o
  10   0  18       83.24       69.74      5.71 o
  11   0  18       89.57      116.72     10.73 o
  12   0  18       57.07       50.40      7.79 o
  13   0  18      166.29      161.23     12.35 o
  14   0  18       14.15        6.53      8.15 o
  15   0  18       39.24       51.14     13.61 o
  16   0  18       11.56        9.01     12.24 o
  17   0  18      291.32      310.59     27.73 o
  18   0  18        0.31       14.35     15.28 o
   1   1  18       42.56       29.18      3.80 o
   2   1  18      961.45     1060.61     18.20 o
   3   1  18       91.19       96.65      4.88 o
   4   1  18        0.26        1.07      3.32 o
   5   1  18      855.40      851.05     14.49 o
   6   1  18      103.61       99.32      5.16 o
   7   1  18      254.68      260.29      7.35 o
   8   1  18        4.25        4.07      3.21 o
   9   1  18      568.60      609.17     11.75 o
  10   1  18        9.68       -0.63      3.42 o
  11   1  18      522.66      556.71     11.72 o
  12   1  18      109.14      113.18      7.92 o
  13   1  18       26.41       26.34      6.26 o
  14   1  18        5.12        1.93      8.24 o
  15   1  18       48.55       44.14      9.35 o
  16   1  18        4.75        4.37      8.35 o
  17   1  18        5.13       19.34     10.20 o
   0   2  18       23.30       32.40      4.83 o
   1   2  18     1598.60     1814.31     28.21 o
   2   2  18       16.70       10.36      3.66 o
   3   2  18      161.30      170.29      5.68 o
   4   2  18      121.33      127.24      4.43 o
   5   2  18      775.57      819.94     12.44 o
   6   2  18       69.39       55.21      3.99 o
   7   2  18      338.55      335.89      8.73 o
   8   2  18       80.11       76.10      4.34 o
   9   2  18      447.69      451.38      9.23 o
  10   2  18        8.09        9.45      4.39 o
  11   2  18       64.64       82.74      5.64 o
  12   2  18        6.41        4.07      5.89 o
  13   2  18        4.07       11.66      7.14 o
  14   2  18       47.81       54.45      8.71 o
  15   2  18       78.08       88.49      8.95 o
  16   2  18        9.54        1.39      8.89 o
  17   2  18        3.14        0.96      7.41 o
   1   3  18      128.56      144.60      4.23 o
   2   3  18      104.64      128.40      4.22 o
   3   3  18        6.35        2.68      2.47 o
   4   3  18       26.42       18.00      2.81 o
   5   3  18      549.38      592.93     11.08 o
   6   3  18        9.45       15.30      3.23 o
   7   3  18       15.71       19.26      3.73 o
   8   3  18        0.91        2.77      3.76 o
   9   3  18     1010.58     1144.44     21.71 o
  10   3  18       96.44       98.49      6.78 o
  11   3  18        5.77       -0.76      5.16 o
  12   3  18        0.35       -0.96      7.28 o
  13   3  18      224.80      257.29     13.28 o
  14   3  18        0.06       -4.07      9.65 o
  15   3  18        2.14      -12.45      9.42 o
   0   4  18      246.97      221.45     11.39 o
   1   4  18       78.41       58.64      5.71 o
   2   4  18       12.60       14.74      4.85 o
   3   4  18       57.39       58.97      5.72 o
   4   4  18       40.07       24.88      4.96 o
   5   4  18       18.46       13.57      5.11 o
   6   4  18      117.63      101.38      6.67 o
   7   4  18        5.81        6.43      4.72 o
   8   4  18        0.94        2.13      5.34 o
   9   4  18       60.48       74.49      7.86 o
  10   4  18       28.85       25.30      6.97 o
  11   4  18        6.36        6.43      7.19 o
  12   4  18        0.09       -2.25      7.18 o
  13   4  18        0.42        4.50      8.03 o
   1   5  18      119.89      125.84      9.06 o
   2   5  18        0.78       20.93     11.07 o
   3   5  18       72.58       58.48      8.71 o
   4   5  18        1.62        0.32      7.31 o
   5   5  18      152.19      136.75      9.43 o
   6   5  18       18.79       -0.32      6.98 o
   7   5  18       11.35       10.62      6.95 o
   8   5  18        7.73        9.96      8.16 o
   9   5  18       56.16       42.24      9.68 o
  10   5  18       19.23       11.03      8.66 o
   0   6  18        8.30       -1.39     13.28 o
   1   6  18       66.96       36.40     11.12 o
   1   1  19     1157.79     1197.55     19.34 o
   2   1  19      868.63      905.00     19.30 o
   3   1  19        0.10        4.37      3.50 o
   4   1  19        4.08        3.75      3.52 o
   5   1  19      158.46      157.31      6.23 o
   6   1  19       23.25       29.86      3.84 o
   7   1  19      202.89      187.17      5.67 o
   8   1  19        0.62       -0.96      3.87 o
   9   1  19       98.03      101.80      5.64 o
  10   1  19      112.17       97.47      5.72 o
  11   1  19      233.16      248.08      9.78 o
  12   1  19        1.48        2.99      6.83 o
  13   1  19      295.01      314.98     12.85 o
  14   1  19       11.76       12.30      9.43 o
  15   1  19      167.29      182.94     14.55 o
  16   1  19       50.92       34.31      9.70 o
  17   1  19       64.22       52.93     10.84 o
   0   2  19      509.72      490.44     12.38 o
   1   2  19      207.13      209.30      6.29 o
   2   2  19       11.87       12.97      3.88 o
   3   2  19      119.97      104.33      4.86 o
   4   2  19        0.41       -2.25      3.86 o
   5   2  19      152.36      151.14      5.09 o
   6   2  19      348.54      322.37      7.81 o
   7   2  19      129.93      115.83      6.02 o
   8   2  19       87.41       94.63      5.63 o
   9   2  19        3.96        2.13      4.93 o
  10   2  19      169.84      161.50      6.84 o
  11   2  19      125.17      142.37      6.92 o
  12   2  19       38.20       43.05      7.46 o
  13   2  19      290.74      314.25     15.05 o
  14   2  19        7.82        5.67      8.57 o
  15   2  19        0.02        3.20      7.92 o
  16   2  19        1.21       -2.77      8.56 o
   1   3  19       13.63       28.40      2.98 o
   2   3  19      129.68      133.86      4.55 o
   3   3  19       53.56       69.57      3.63 o
   4   3  19        2.56        6.02      3.00 o
   5   3  19       12.03       18.71      3.41 o
   6   3  19       65.52       52.93      4.22 o
   7   3  19        0.60        2.99      3.76 o
   8   3  19       10.50       20.54      4.59 o
   9   3  19       15.86       27.85      5.46 o
  10   3  19       12.30        3.09      5.79 o
  11   3  19        1.41       -1.70      7.69 o
  12   3  19        0.41       -1.81      7.27 o
  13   3  19       24.73       29.86      8.48 o
  14   3  19        9.24        7.19      8.65 o
  15   3  19       10.64       -1.93      8.03 o
   0   4  19       35.54       38.81      7.86 o
   1   4  19      204.42      194.02      8.07 o
   2   4  19        7.09        8.33      4.84 o
   3   4  19       80.21       97.47      5.92 o
   4   4  19      239.81      216.24      8.82 o
   5   4  19      215.34      189.15      8.82 o
   6   4  19       30.52       30.31      6.04 o
   7   4  19      176.35      192.30      8.90 o
   8   4  19      136.02      142.37      8.15 o
   9   4  19        2.84        7.29      6.09 o
  10   4  19       20.61       19.98      6.94 o
  11   4  19       98.76      111.63     10.28 o
  12   4  19       26.88       14.43      6.92 o
   1   5  19       65.57       77.19      8.91 o
   2   5  19       54.27       62.02      9.46 o
   3   5  19        6.48        2.47      7.61 o
   4   5  19        1.15        1.81      6.30 o
   5   5  19      175.97      172.18     11.67 o
   6   5  19        4.47        1.07      6.75 o
   7   5  19        1.76        7.29      8.56 o
   8   5  19        5.15        3.20      7.82 o
   9   5  19       95.22       92.02     11.32 o
   0   0  20      779.58      867.42     31.70 o
   1   0  20      704.26      666.12     18.16 o
   2   0  20       11.03       11.03      5.91 o
   3   0  20     3129.36     3439.28     74.04 o
   4   0  20      539.10      622.01     20.65 o
   5   0  20        5.87        9.45      6.99 o
   6   0  20      774.16      817.57     23.08 o
   7   0  20     3442.35     3846.35    100.12 o
   8   0  20        5.33        4.16      6.50 o
   9   0  20       58.52       63.33      5.60 o
  10   0  20     1026.83     1055.89     25.55 o
  11   0  20     1001.26     1131.17     29.24 o
  12   0  20        2.55       21.30      9.17 o
  13   0  20       52.37       78.28     13.92 o
  14   0  20      493.69      600.01     32.45 o
  15   0  20      263.81      301.89     25.90 o
  16   0  20        4.94        5.38     12.77 o
  17   0  20        3.03        3.20     14.23 o
   1   1  20     1446.12     1504.39     28.10 o
   2   1  20      426.17      465.55     11.17 o
   3   1  20     2358.22     2513.90     38.39 o
   4   1  20       53.16       38.81      4.90 o
   5   1  20      848.99      935.77     17.09 o
   6   1  20      444.96      454.02     10.58 o
   7   1  20      159.98      140.40      6.62 o
   8   1  20      597.76      576.91     12.42 o
   9   1  20      218.42      229.22      8.15 o
  10   1  20       37.95       41.70      4.68 o
  11   1  20       59.70       53.84      5.92 o
  12   1  20       67.08       65.16      7.69 o
  13   1  20       79.29       81.24     10.26 o
  14   1  20       47.25       46.65      9.90 o
  15   1  20       27.64       45.66     10.63 o
  16   1  20       27.79       22.85     11.88 o
   0   2  20       18.10       16.88      5.53 o
   1   2  20        5.48       12.53      3.66 o
   2   2  20       28.84       26.56      3.74 o
   3   2  20       55.65       47.93      4.02 o
   4   2  20      153.58      131.95      5.71 o
   5   2  20       15.36       12.09      4.18 o
   6   2  20       16.52       14.59      3.95 o
   7   2  20      160.95      164.67      6.64 o
   8   2  20        8.29       14.35      5.17 o
   9   2  20       92.52       92.02      5.95 o
  10   2  20        0.87       -1.30      5.07 o
  11   2  20        0.14        5.47      5.90 o
  12   2  20      105.22      102.22     10.25 o
  13   2  20       12.00       18.36      9.05 o
  14   2  20       64.87       58.32      9.17 o
  15   2  20       95.86      103.07     10.51 o
  16   2  20        6.25       -0.96      8.46 o
   1   3  20        0.37        2.25      2.89 o
   2   3  20       77.38       87.52      4.26 o
   3   3  20      246.67      265.65      7.08 o
   4   3  20       14.33       14.35      3.45 o
   5   3  20      109.20      112.74      6.37 o
   6   3  20        0.08        5.04      4.41 o
   7   3  20       94.30       91.04      5.92 o
   8   3  20        2.27        6.64      5.23 o
   9   3  20       97.53       94.22      7.43 o
  10   3  20        3.03       -1.18      5.78 o
  11   3  20       14.47        6.75      8.65 o
  12   3  20      122.74      141.38      9.84 o
  13   3  20       23.68       24.36      8.58 o
  14   3  20        2.52        4.37      8.22 o
   0   4  20       53.48       51.14      8.29 o
   1   4  20        1.96        7.81      4.80 o
   2   4  20       38.35       30.43      5.71 o
   3   4  20        1.42       -5.23      5.87 o
   4   4  20       30.19       26.56      6.08 o
   5   4  20        1.64        1.93      5.02 o
   6   4  20       13.11        7.69      5.86 o
   7   4  20       17.74       14.74      5.80 o
   8   4  20       27.18       17.73      6.63 o
   9   4  20       30.59       27.42      8.45 o
  10   4  20       14.07       15.30      8.01 o
  11   4  20       14.16       13.04      7.92 o
  12   4  20       77.97       62.51      9.49 o
   1   5  20       19.97       24.98      9.62 o
   2   5  20       16.55       28.29     10.01 o
   3   5  20       48.44       54.91     10.12 o
   4   5  20      110.57      129.82     12.50 o
   5   5  20       46.82       42.64      8.11 o
   6   5  20       36.77       38.68      9.14 o
   7   5  20        0.21        2.47      8.27 o
   8   5  20      215.39      202.77     14.15 o
   1   1  21      455.50      469.13     10.76 o
   2   1  21     2310.97     2502.50     50.73 o
   3   1  21      470.12      499.65     10.65 o
   4   1  21      102.22       93.22      5.40 o
   5   1  21        0.99       -2.47      4.50 o
   6   1  21      449.39      479.96     11.34 o
   7   1  21      118.80      126.31      6.28 o
   8   1  21        1.73       -3.54      4.60 o
   9   1  21        4.72        0.00      1.07 o
  10   1  21      344.31      347.75     10.42 o
  11   1  21       12.06       16.20      6.75 o
  12   1  21       52.25       76.10     10.47 o
  13   1  21       10.26       21.30     10.13 o
  14   1  21       15.43       -3.54     10.17 o
  15   1  21       75.86       50.69     12.82 o
  16   1  21       10.60        4.37      9.95 o
   0   2  21     2826.28     2917.00     71.54 o
   1   2  21      109.02      110.77      5.23 o
   2   2  21       16.71       13.80      4.08 o
   3   2  21       46.48       35.65      4.44 o
   4   2  21     1546.15     1721.21     27.48 o
   5   2  21      240.26      253.98      6.93 o
   6   2  21      116.93      102.85      5.67 o
   7   2  21      312.04      327.97      9.75 o
   8   2  21      545.08      583.40     12.50 o
   9   2  21      113.12      117.17      6.73 o
  10   2  21       17.04       22.26      6.74 o
  11   2  21      157.63      179.04     11.07 o
  12   2  21        2.00        7.29      8.56 o
  13   2  21       31.15       32.16      7.86 o
  14   2  21       27.89       23.56      8.44 o
  15   2  21        5.24        2.99      9.08 o
   1   3  21        8.35       10.09      3.22 o
   2   3  21        0.06        2.99      3.87 o
   3   3  21        4.95        6.64      4.05 o
   4   3  21       91.20       71.48      5.43 o
   5   3  21        0.07       -5.14      5.02 o
   6   3  21       13.02        2.47      4.50 o
   7   3  21       38.99       37.02      6.30 o
   8   3  21        9.44        5.57      6.20 o
   9   3  21       10.46       12.23      6.51 o
  10   3  21       43.69       20.64      8.46 o
  11   3  21       33.66       21.40      7.18 o
  12   3  21        0.82        7.58      7.35 o
  13   3  21        7.44        1.93     11.14 o
   0   4  21      160.73      182.94     12.59 o
   1   4  21       19.73       17.73      8.80 o
   2   4  21        0.66       -0.63      5.95 o
   3   4  21       47.60       41.70      7.08 o
   4   4  21      189.41      212.00     11.45 o
   5   4  21        0.01        3.54      5.46 o
   6   4  21        2.60        4.72      5.58 o
   7   4  21       48.33       42.10      6.18 o
   8   4  21       97.10       85.21      8.60 o
   9   4  21        7.86        6.85      6.94 o
  10   4  21       24.02       32.87      8.90 o
  11   4  21       43.42       45.53      8.94 o
   1   5  21       12.61       17.65      8.44 o
   2   5  21       66.96       66.33      9.78 o
   3   5  21        0.14       -3.63      8.35 o
   4   5  21       28.44       36.65      8.77 o
   5   5  21       14.71       10.09      8.48 o
   6   5  21       17.70        9.51      7.27 o
   0   0  22      562.30      616.34     26.21 o
   1   0  22       11.70       14.74      6.20 o
   2   0  22       16.88       12.67      6.34 o
   3   0  22        9.37        3.75      7.81 o
   4   0  22       41.06       41.83      9.37 o
   5   0  22      285.50      267.35     12.19 o
   6   0  22      588.65      591.42     21.14 o
   7   0  22      157.63      127.71     12.63 o
   8   0  22      594.35      603.57     18.30 o
   9   0  22      107.55       93.22      6.79 o
  10   0  22      754.49      784.76     26.09 o
  11   0  22       62.96       85.40     13.77 o
  12   0  22      134.91      103.27     18.51 o
  13   0  22      160.32      157.58     18.71 o
  14   0  22      754.81      869.25     43.94 o
  15   0  22       30.17       21.59     18.17 o
   1   1  22        0.04       -3.43      4.41 o
   2   1  22      536.46      572.44     12.87 o
   3   1  22      272.79      261.96      8.04 o
   4   1  22      436.37      392.73     10.67 o
   5   1  22        9.11        6.12      5.01 o
   6   1  22        3.90        2.88      4.81 o
   7   1  22        3.15        2.99      4.69 o
   8   1  22      972.45      969.63     24.49 o
   9   1  22        8.07       13.42      5.76 o
  10   1  22       11.91        4.58      6.83 o
  11   1  22        0.21       10.70      8.66 o
  12   1  22      151.90      145.10     11.72 o
  13   1  22        1.74        6.64      8.37 o
  14   1  22        0.00       16.79      9.41 o
  15   1  22       19.40       18.36     10.28 o
   0   2  22      107.82      132.67      8.82 o
   1   2  22        0.20       -3.54      3.74 o
   2   2  22       58.11       64.65      4.99 o
   3   2  22       14.36       10.62      3.84 o
   4   2  22       33.77       51.14      5.18 o
   5   2  22        0.18       -2.13      4.17 o
   6   2  22      199.40      218.38      7.65 o
   7   2  22      105.86      101.38      6.46 o
   8   2  22        8.50       10.90      5.12 o
   9   2  22       30.49       31.23      6.24 o
  10   2  22       83.41      113.18      9.03 o
  11   2  22       21.31       29.07      8.03 o
  12   2  22       69.22       74.31      8.92 o
  13   2  22        0.07       -3.95      8.96 o
  14   2  22       71.01       69.22     11.36 o
   1   3  22        4.69       10.62      4.38 o
   2   3  22        1.48       -6.02      4.52 o
   3   3  22       51.47       48.79      4.63 o
   4   3  22       27.12       21.78      5.02 o
   5   3  22       24.22       15.30      5.26 o
   6   3  22      131.42      136.99      8.24 o
   7   3  22        5.81       11.45      6.45 o
   8   3  22      455.41      508.48     16.33 o
   9   3  22       56.38       58.32      7.58 o
  10   3  22       75.48       69.74      8.81 o
  11   3  22       18.40       15.87      8.65 o
  12   3  22      286.92      310.96     14.60 o
  13   3  22       16.94       22.85      9.10 o
   0   4  22        0.12       -1.93     10.27 o
   1   4  22        5.94        0.43      8.21 o
   2   4  22        7.90       12.53      6.45 o
   3   4  22       20.71       12.74      7.31 o
   4   4  22        1.91        8.21      6.82 o
   5   4  22       10.14       13.04      7.25 o
   6   4  22        6.95        4.90      7.15 o
   7   4  22       35.60       31.23      6.48 o
   8   4  22        9.04       11.88      7.27 o
   9   4  22        1.20        8.46      7.40 o
  10   4  22        2.29       -5.38      9.21 o
   1   5  22        0.02       -0.76      8.17 o
   2   5  22       54.61       66.84     10.32 o
   3   5  22        5.11        6.02      9.24 o
   4   5  22        0.83      -16.58     11.05 o
   1   1  23       11.01        9.83      4.73 o
   2   1  23     1278.55     1408.05     31.07 o
   3   1  23       41.84       42.77      5.83 o
   4   1  23        3.23        3.09      4.58 o
   5   1  23      184.00      168.67      7.26 o
   6   1  23      242.34      272.10      9.91 o
   7   1  23        1.39        5.47      4.94 o
   8   1  23        5.50       -4.58      6.21 o
   9   1  23       27.34       19.90      5.63 o
  10   1  23       69.76       58.32     11.06 o
  11   1  23       22.17       21.11      8.65 o
  12   1  23       90.73       96.85     12.02 o
  13   1  23        1.16        3.32      9.84 o
  14   1  23       10.24       24.57      9.54 o
   0   2  23      514.45      543.60     15.92 o
   1   2  23      297.81      276.91      8.27 o
   2   2  23        3.11        6.32      4.48 o
   3   2  23       50.37       56.60      4.98 o
   4   2  23      544.80      576.91     12.42 o
   5   2  23      321.25      292.62      8.49 o
   6   2  23       40.96       26.56      4.69 o
   7   2  23       15.38       10.29      5.04 o
   8   2  23      109.60      114.94     10.21 o
   9   2  23        9.82        9.96      8.49 o
  10   2  23      128.60      146.60     10.53 o
  11   2  23        2.69       -9.83      9.28 o
  12   2  23        4.43        6.32      9.21 o
  13   2  23        6.10       -2.03      7.83 o
   1   3  23        0.08        0.00      1.07 o
   2   3  23       32.18       38.17      4.86 o
   3   3  23        0.83        7.81      5.26 o
   4   3  23       36.04       36.15      7.35 o
   5   3  23       79.59       62.51      6.88 o
   6   3  23        4.92        7.29      7.27 o
   7   3  23        0.03        6.75      7.15 o
   8   3  23       13.34        5.14      6.09 o
   9   3  23       92.45       86.55     10.78 o
  10   3  23        8.04        2.68      7.27 o
  11   3  23        0.87       -9.19      8.03 o
  12   3  23        8.99       26.45     10.11 o
   0   4  23       92.91       89.27     17.99 o
   1   4  23        3.20       13.49      8.36 o
   2   4  23        7.97       11.66      9.33 o
   3   4  23       27.33       26.77      9.75 o
   4   4  23      117.52      116.28      9.82 o
   5   4  23        7.20        9.51      7.40 o
   6   4  23       76.87       71.84      9.30 o
   7   4  23       15.38       29.51      9.00 o
   8   4  23       66.42       65.99      9.41 o
   9   4  23        9.88        1.70      9.39 o
   0   0  24     2085.39     2172.49     90.69 o
   1   0  24       15.06       34.68      7.56 o
   2   0  24      303.05      259.96     13.01 o
   3   0  24       72.10       83.88     10.81 o
   4   0  24      414.12      338.17     15.60 o
   5   0  24       57.92       47.93      8.74 o
   6   0  24       98.57       52.33     11.08 o
   7   0  24      252.52      266.33     18.58 o
   8   0  24      362.59      411.41     19.73 o
   9   0  24       10.41       22.26     15.92 o
  10   0  24      118.08      151.40     14.51 o
  11   0  24       68.03       46.51     13.13 o
  12   0  24      224.22      178.77     19.65 o
  13   0  24       31.97       52.33     15.87 o
  14   0  24      171.23      240.64     28.25 o
   1   1  24        0.71        1.70      5.75 o
   2   1  24      717.92      699.10     14.78 o
   3   1  24       79.27       81.62      5.99 o
   4   1  24        2.15        1.18      4.72 o
   5   1  24        1.55        0.11      4.77 o
   6   1  24      141.32      140.65      7.61 o
   7   1  24       15.66       11.38      5.59 o
   8   1  24        3.37       12.67      7.00 o
   9   1  24        7.69        8.04      8.33 o
  10   1  24       96.53       96.45     10.77 o
  11   1  24        1.18        6.53     10.69 o
  12   1  24       87.29       87.52     11.62 o
  13   1  24       15.73        2.88      9.00 o
  14   1  24        0.10        6.12     11.16 o
   0   2  24      125.44      143.61      8.93 o
   1   2  24       43.69       36.90      4.90 o
   2   2  24        4.54        6.12      4.60 o
   3   2  24       23.37       32.51      4.49 o
   4   2  24       43.16       58.01      5.20 o
   5   2  24        1.09        1.49      4.80 o
   6   2  24        4.98        6.85      4.60 o
   7   2  24        2.73       -3.32      6.97 o
   8   2  24        1.17        2.03      7.19 o
   9   2  24       35.35       29.29      8.29 o
  10   2  24       65.72       85.40      9.95 o
  11   2  24        2.53        2.68      7.91 o
  12   2  24        0.04      -12.45      9.64 o
  13   2  24       15.51       13.95     10.90 o
   1   3  24        1.64       12.74      6.43 o
   2   3  24      274.04      306.23     11.95 o
   3   3  24        0.35       -4.07      6.31 o
   4   3  24        0.36        6.64      6.30 o
   5   3  24       45.91       49.23      6.68 o
   6   3  24      278.04      284.89     15.03 o
   7   3  24        0.53        4.07      7.52 o
   8   3  24       89.53      110.77      9.58 o
   9   3  24       41.19       44.41      9.52 o
  10   3  24       19.82       35.40      9.23 o
  11   3  24        1.78        8.58      7.52 o
   0   4  24       10.76      -21.91     14.61 o
   1   4  24        0.77       -5.38      8.59 o
   2   4  24       10.17       20.93      8.33 o
   3   4  24        2.15        9.19      9.54 o
   4   4  24       11.60       18.17      9.35 o
   5   4  24       18.71       26.24      9.86 o
   6   4  24       45.46       79.94     12.40 o
   7   4  24        1.28       11.45      8.27 o
   1   1  25      158.92      187.17      7.92 o
   2   1  25      271.67      278.98      9.34 o
   3   1  25      147.33      162.29      7.38 o
   4   1  25       91.15       89.86      7.07 o
   5   1  25       67.48       76.28      6.33 o
   6   1  25       13.08       14.66      5.39 o
   7   1  25       19.08       27.75      6.86 o
   8   1  25      189.47      205.14     14.23 o
   9   1  25        4.66       14.59      9.24 o
  10   1  25       10.72       17.05      9.40 o
  11   1  25        0.31        9.14      9.19 o
  12   1  25       88.20       88.49     13.24 o
  13   1  25        8.30        5.04      9.95 o
   0   2  25       12.62       14.11      6.61 o
   1   2  25      131.26      137.48      6.31 o
   2   2  25        9.46       12.67      4.86 o
   3   2  25       54.02       52.03      5.38 o
   4   2  25      146.76      157.83      9.10 o
   5   2  25      126.97      139.18      8.55 o
   6   2  25       64.95       49.08      7.10 o
   7   2  25       37.36       36.40      7.61 o
   8   2  25       58.54       64.32      8.79 o
   9   2  25        0.60        0.76      8.81 o
  10   2  25      125.90      133.62     11.48 o
  11   2  25        0.20        8.58      8.36 o
  12   2  25        3.60       10.70      9.21 o
   1   3  25        1.01       11.38      6.84 o
   2   3  25        6.46        5.38      6.09 o
   3   3  25        5.73        6.75      6.83 o
   4   3  25        1.95        3.75      6.97 o
   5   3  25        3.72        4.58      6.74 o
   6   3  25        2.19       -4.50      9.09 o
   7   3  25        3.40        2.13      7.37 o
   8   3  25        2.82       10.90      7.99 o
   9   3  25       12.89       15.71      8.20 o
  10   3  25        0.54        1.07      9.42 o
   0   4  25       48.28       47.51     12.55 o
   1   4  25       62.16       70.61     10.09 o
   2   4  25        2.78        5.23      8.57 o
   3   4  25       38.72       51.14     12.13 o
   4   4  25      107.15      109.46     11.91 o
   5   4  25       35.22       40.64      9.10 o
   0   0  26      225.00      252.66     19.08 o
   1   0  26       24.80       20.18      7.25 o
   2   0  26        0.72        0.85      8.43 o
   3   0  26       23.75       22.66      8.77 o
   4   0  26       53.63       39.98     11.51 o
   5   0  26       10.36       10.29      9.83 o
   6   0  26        7.34       11.66     14.14 o
   7   0  26       22.04       15.22     11.79 o
   8   0  26       22.40       23.86     16.48 o
   9   0  26       33.66       29.63     14.98 o
  10   0  26        0.18      -10.29     12.22 o
  11   0  26      146.14      143.61     18.85 o
  12   0  26       25.33       14.35     17.33 o
   1   1  26        0.01       -6.12      6.09 o
   2   1  26        3.87        1.49      5.13 o
   3   1  26       34.34       35.29      6.15 o
   4   1  26        0.31        6.12      6.45 o
   5   1  26       11.47        3.20      6.41 o
   6   1  26        4.05        7.07      8.59 o
   7   1  26        9.86        6.96      6.94 o
   8   1  26        0.34       13.19     13.61 o
   9   1  26        8.49        8.70     10.92 o
  10   1  26        0.22       -0.76      9.47 o
  11   1  26        2.49       -4.81      9.63 o
  12   1  26        8.95       10.83     10.62 o
   0   2  26      446.40      396.84     20.62 o
   1   2  26       62.00       58.64      7.92 o
   2   2  26        0.88        6.85      7.15 o
   3   2  26      108.24      114.50      7.97 o
   4   2  26      183.26      159.14      9.14 o
   5   2  26       10.94       13.73      6.52 o
   6   2  26        0.03        2.13      6.52 o
   7   2  26       97.51      110.33     10.43 o
   8   2  26        9.14        1.18      9.96 o
   9   2  26       10.36       19.34      8.56 o
  10   2  26       22.55       28.52      9.72 o
   1   3  26       89.95       99.32      8.66 o
   2   3  26       74.42       52.33      7.79 o
   3   3  26       21.27       18.36      6.56 o
   4   3  26       75.73       53.69      8.49 o
   5   3  26      154.08      147.10      9.54 o
   6   3  26       95.82       51.88      8.35 o
   7   3  26       21.74        8.70      7.94 o
   8   3  26      189.19      185.19     12.39 o
   0   4  26       20.69       13.19     13.91 o
   1   4  26        0.07        4.16     10.25 o
   2   4  26        2.44        8.33     11.12 o
   3   4  26       37.89       28.52      9.28 o
   1   1  27      146.51      144.85     11.71 o
   2   1  27       35.82       41.30      8.78 o
   3   1  27       21.83       37.54      9.01 o
   4   1  27       16.61       18.62      8.75 o
   5   1  27      141.33      138.93     10.00 o
   6   1  27        0.78       15.38      8.20 o
   7   1  27       38.39       34.43      9.35 o
   8   1  27       21.10       14.26     11.80 o
   9   1  27       47.75       41.43     13.86 o
  10   1  27       21.69       29.29     11.65 o
  11   1  27       18.72       10.16     10.29 o
   0   2  27       62.21       40.90     11.51 o
   1   2  27        3.11       12.82      8.45 o
   2   2  27       12.89       21.01      6.36 o
   3   2  27       27.46       21.59      7.79 o
   4   2  27       30.74       33.70      8.05 o
   5   2  27       21.45       19.80      7.27 o
   6   2  27        9.87        3.54      7.18 o
   7   2  27      219.88      220.23     12.90 o
   8   2  27       57.06       58.01     12.29 o
   9   2  27        0.53       -7.29      8.89 o
   1   3  27        1.31       -0.43      7.15 o
   2   3  27        6.24        5.23      6.96 o
   3   3  27        1.35        9.83      7.40 o
   4   3  27        0.20       13.73      7.89 o
   5   3  27        0.83       -2.13      8.00 o
   6   3  27        0.72       -1.49      7.58 o
   0   0  28       58.67       93.62     21.23 o
   1   0  28      164.99      133.38     18.41 o
   2   0  28        6.16       10.09     16.17 o
   3   0  28       83.71       50.69     14.74 o
   4   0  28      129.60      153.70     17.96 o
   5   0  28       52.02       34.79     15.99 o
   6   0  28       50.25       29.86     14.14 o
   7   0  28        1.11      -11.38     10.83 o
   8   0  28        1.51        0.00      1.07 o
   9   0  28       15.88       21.98     18.05 o
  10   0  28        9.15       40.11     20.71 o
   1   1  28        2.82        6.53      7.20 o
   2   1  28       31.93       32.87      7.71 o
   3   1  28        5.62        0.32      8.49 o
   4   1  28        8.80        4.90      7.92 o
   5   1  28        0.14        3.32      7.50 o
   6   1  28       52.53       42.51      9.18 o
   7   1  28       21.63        9.45      9.41 o
   8   1  28       11.09      -12.97     10.36 o
   9   1  28        2.03       12.53      9.52 o
   0   2  28        7.77       -7.07     11.45 o
   1   2  28      115.69      124.45      8.77 o
   2   2  28        1.93       -9.43      6.29 o
   3   2  28      191.88      190.86     12.01 o
   4   2  28        1.03       -4.58      8.02 o
   5   2  28        1.20        1.39      6.96 o
   6   2  28        0.66       -4.58      7.58 o
   7   2  28      101.91       87.90     14.17 o
   8   2  28        7.08        6.02      9.34 o
   1   3  28      104.43       99.32      9.07 o
   2   3  28        1.10        0.54      7.53 o
   3   3  28       83.22       69.40      9.49 o
   4   3  28        6.27       10.09      7.10 o
   1   1  29      170.45      158.62     11.99 o
   2   1  29       10.74        1.07      9.21 o
   3   1  29       21.59       26.88      9.12 o
   4   1  29       10.15        7.69      8.03 o
   5   1  29       57.27       52.33      8.09 o
   6   1  29        4.33       19.07      8.86 o
   7   1  29        8.30       14.11      8.87 o
   8   1  29       13.99       31.46     20.08 o
   0   2  29       14.90       19.80     11.69 o
   1   2  29       66.91       74.67      9.12 o
   2   2  29        0.08       -2.68      8.87 o
   3   2  29       81.73       64.49      8.81 o
   4   2  29        1.92        2.13      8.43 o
   5   2  29       11.46        3.87      8.26 o
   6   2  29        3.65       -3.20     11.12 o
   0   0  30      173.33      202.18     24.72 o
   1   0  30        4.34        0.00      1.07 o
   2   0  30        2.75      -11.45     14.56 o
   3   0  30        9.02        7.69     11.14 o
   4   0  30      103.46      117.17     16.35 o
   5   0  30        0.43        5.47     14.23 o
   6   0  30       15.99       13.95     16.16 o
   1   1  30       29.36       23.75      8.07 o
   2   1  30       14.77       11.11      8.00 o
   3   1  30       17.18       11.11      9.66 o
   4   1  30       14.63       13.80      9.53 o
   5   1  30        2.82       -1.70      8.63 o
   6   1  30       10.01       -0.21     10.56 o
   0   2  30       42.91       34.55     11.31 o
   1   2  30       59.13       78.84      8.82 o
   2   2  30        0.01        9.14      9.45 o
   3   2  30      148.94      147.10     10.29 o
   1   1  31       97.71      114.50     12.18 o
   2   1  31        0.75        6.32     10.52 o
 
